# Supplementary material for: β-Cell pre-mir-21 induces dysfunction and loss of cellular identity by targeting transforming growth factor beta 2 (Tgfb2) and Smad family member 2 (Smad2) mRNAs
Source: Mol Metab. 2021 Jul 9;53:101289. doi: 10.1016/j.molmet.2021.101289 (PMC8361274; doi:10.1016/j.molmet.2021.101289)
Supplement: Supplementary file 1 — Multimedia component 1 [file mmc1.xlsx]

## Sheet: All predicted targets
Predicted miR-21 Targets				*These are all prediced targets of miR-21 from 6 different databases
A1CF
AAK1
AAMP
AARS
ABAT
ABCA10
ABCA5
ABCA6
ABCC12
ABCD2
ABCD3
ABCD4
ABCF3
ABCG2
ABCG8
ABHD10
ABHD13
ABHD5
ABI2
ABRA
ABTB1
AC002472.13
AC007040.11
AC007375.1
AC008132.1
AC008267.1
AC008964.1
AC010441.1
AC012215.1
AC016559.1
AC026310.1
AC026703.1
AC079210.1
AC079602.1
AC127496.1
AC132186.1
AC132872.2
AC145676.2
ACAD11
ACAD8
ACADS
ACADSB
ACAP2
ACAT1
ACBD5
ACER3
ACKR3
ACO1
ACOT11
ACOT4
ACOT7
ACSL4
ACSM2B
ACSS1
ACTN2
ACTR2
ACVR1B
ACVR1C
ACVR2A
ADAD1
ADAM12
ADAM22
ADAMTS16
ADAMTS4
ADAMTS5
ADAMTSL1
ADAMTSL3
ADCK1
ADCY2
ADCY3
ADCY5
ADCY6
ADCY9
ADCYAP1R1
ADD3
ADH5
ADIPOQ
ADM2
ADNP
ADO
ADRA1D
ADRA2A
ADRA2B
ADSL
ADSS
ADTRP
AFF2
AFF4
AFTPH
AGAP1
AGAP9
AGBL3
AGBL5
AGGF1
AGO1
AGO2
AGO4
AGPAT3
AGPAT4
AGTPBP1
AGTR1
AHCYL1
AHI1
AHSA2
AICDA
AIF1L
AIFM1
AIG1
AIM1
AIM1L
AJAP1
AK2
AK4
AK9
AKAP11
AKAP12
AKAP13
AKAP17A
AKAP2
AKAP6
AKAP9
AKIRIN1
AKIRIN2
AKR1D1
AKT2
AL117190.3
AL356356.1
AL590483.1
ALCAM
ALG12
ALG14
ALKBH8
ALMS1
ALOX5AP
ALPI
ALS2
ALX1
ALX4
AMACR
AMD1
AMER1
AMFR
AMIGO2
AMMECR1
AMMECR1L
AMN
AMN1
AMOT
AMOTL2
AMPD2
ANAPC1
ANAPC7
ANG
ANGPT1
ANGPT2
ANGPTL3
ANGPTL5
ANGPTL7
ANKFY1
ANKLE2
ANKMY1
ANKRD22
ANKRD28
ANKRD32
ANKRD33B
ANKRD40
ANKRD44
ANKRD46
ANKRD49
ANKRD62
ANKRD9
ANKS1B
ANO5
ANP32A
ANP32E
ANXA1
ANXA11
ANXA4
ANXA5
ANXA7
AP000350.4
AP000867.1
AP005482.1
AP1AR
AP1B1
AP1G1
AP3M1
AP3S1
AP3S2
AP5M1
APAF1
APBB1IP
APC
APH1B
APLF
APOBEC2
APOBEC3C
APOC3
APOL4
APOL6
APOLD1
APOPT1
APP
APPL1
AQP4
AQP5
AR
AREL1
ARF3
ARF6
ARFGAP1
ARFGEF2
ARFIP1
ARFRP1
ARHGAP12
ARHGAP19
ARHGAP21
ARHGAP22
ARHGAP24
ARHGAP26
ARHGAP27
ARHGAP32
ARHGAP35
ARHGAP36
ARHGAP6
ARHGAP9
ARHGEF12
ARHGEF7
ARID3A
ARID4A
ARIH1
ARL1
ARL10
ARL11
ARL15
ARL2BP
ARL3
ARL4C
ARL5B
ARL8B
ARMC10
ARMCX1
ARMCX3
ARNTL
ARNTL2
ARPC5L
ARPP19
ARRB1
ARRDC2
ARRDC3
ARSI
ARSJ
ASB1
ASB18
ASB4
ASB6
ASB7
ASB8
ASCC3
ASF1A
ASH1L
ASH2L
ASPN
ASRGL1
ATAD2B
ATE1
ATF2
ATF7IP
ATG10
ATG12
ATG13
ATG14
ATG16L1
ATG2B
ATG4B
ATG4C
ATG9A
ATHL1
ATMIN
ATOX1
ATP11A
ATP11B
ATP12A
ATP13A3
ATP13A4
ATP1B1
ATP1B4
ATP2A2
ATP2B1
ATP2B2
ATP2B4
ATP2C1
ATP5A1
ATP5G1
ATP5G3
ATP5S
ATP6V0B
ATP6V1C1
ATP6V1E1
ATP8A2
ATPAF1
ATRAID
ATRN
ATRNL1
ATRX
ATXN10
ATXN3
AUTS2
AVL9
AXL
B3GALNT1
B3GALNT2
B3GALT5
B3GAT2
B3GAT3
B3GNT1
B3GNT5
B3GNT7
B4GALT1
B4GALT4
B4GALT5
B4GALT6
B4GALT7
BAALC
BACE1
BAG2
BAG4
BAHD1
BAI3
BAMBI
BANP
BARD1
BASP1
BAZ1B
BAZ2A
BAZ2B
BBS12
BBX
BCAP29
BCAS1
BCAS2
BCAS3
BCAS4
BCAT1
BCKDHB
BCL10
BCL11A
BCL11B
BCL2
BCL2L11
BCL2L2
BCL6
BCL7A
BCLAF1
BCORL1
BDH2
BDKRB2
BECN1
BEST3
BET1L
BHLHB9
BHLHE41
BID
BIRC3
BLOC1S5
BMP10
BMP2
BMP2K
BMP3
BMP6
BMPR1A
BMPR2
BMPRII
BNC1
BNC2
BNIP2
BNIP3
BOC
BOLL
BRCA1
BRD1
BRD7
BRF1
BRF2
BRI3BP
BRWD1
BRWD3
BSDC1
BSPRY
BTBD3
BTBD7
BTBD9
BTC
BTD
BTF3
BTF3L4
BTG1
BTG2
BTLA
BTN3A3
BTRC
C10orf105
C10orf12
C10orf128
C10orf137
C11orf30
C11orf45
C11orf54
C11orf58
C11orf70
C11orf87
C11orf91
C12orf4
C12orf49
C12orf5
C12orf52
C12orf60
C12orf68
C14orf144
C14orf180
C14orf37
C15orf38
C15orf38-AP3S2
C15orf52
C15orf54
C15orf57
C15orf61
C16orf52
C16orf80
C17orf102
C17orf51
C17orf70
C17orf72
C17orf75
C17orf85
C17orf89
C18orf42
C19orf25
C1GALT1
C1orf101
C1orf112
C1orf122
C1orf131
C1orf147
C1orf200
C1orf204
C1orf21
C1orf43
C1orf50
C1orf85
C1orf95
C1QL3
C1QTNF2
C1QTNF6
C20orf194
C20orf202
C21orf2
C21orf59
C21orf91
C22orf29
C22orf42
C2CD3
C2CD4A
C2CD4C
C2orf43
C2orf44
C2orf54
C2orf68
C2orf69
C2orf71
C3orf17
C3orf80
C4orf19
C4orf32
C4orf33
C4orf40
C4orf46
C5AR1
C5orf47
C5orf51
C5orf64
C6orf106
C6orf222
C6orf25
C6orf89
C7
C7orf13
C7orf41
C7orf57
C8orf17
C8orf47
C9orf3
C9orf47
C9orf69
C9orf72
C9orf78
CA1
CA13
CA5B
CA8
CAB39L
CABLES1
CACNA1E
CACNA2D1
CACNB1
CACNB4
CACNG1
CACNG8
CACUL1
CAD
CADM1
CADM2
CALCOCO2
CALD1
CALM1
CALU
CAMK2A
CAMK2D
CAMLG
CAMSAP1
CAMSAP2
CAND1
CANX
CAPN5
CAPN7
CAPRIN1
CAPRIN2
CARF
CARKD
CARTPT
CASC3
CASC5
CASD1
CASKIN1
CASP10
CASP7
CBFB
CBL
CBLB
CBLL1
CBLN2
CBLN3
CBWD1
CBWD5
CBX1
CBX4
CBX5
CBY1
CCAR1
CCDC113
CCDC117
CCDC121
CCDC132
CCDC134
CCDC14
CCDC141
CCDC142
CCDC147
CCDC158
CCDC160
CCDC171
CCDC184
CCDC25
CCDC34
CCDC64
CCDC71L
CCDC77
CCDC85A
CCDC93
CCER1
CCL1
CCL17
CCL19
CCL20
CCL22
CCL28
CCL4L1
CCL4L2
CCNB1IP1
CCND1
CCND2
CCNE2
CCNF
CCNG1
CCNG2
CCNT1
CCP110
CCR1
CCR5
CCR6
CCR7
CCS
CCSAP
CCSER1
CCSER2
CCT4
CCT6P1
CCZ1B
CD180
CD274
CD38
CD3D
CD40
CD46
CD47
CD48
CD55
CD59
CD6
CD69
CD80
CD81
CD83
CD93
CD97
CD99L2
CDADC1
CDAN1
CDC14A
Cdc25A
CDC27
CDC37L1
CDC40
CDC42
CDC42EP4
CDC42SE2
CDC7
CDCA4
CDCA7
CDH1
CDH11
CDH2
CDH5
CDH6
CDH7
CDH8
CDHR1
CDK12
CDK14
CDK15
CDK17
CDK18
CDK19
CDK2AP1
CDK6
CDK8
CDKN2AIPNL
CDKN2C
CDNF
CDON
CDS2
CDV3
CDYL2
CEBPB
CEBPG
CELF1
CELF3
CELF5
CENPBD1
CENPL
CENPM
CENPO
CENPQ
CEP152
CEP41
CEP57
CEP72
CEP78
CEP97
CERS6
CETN3
CGGBP1
CGREF1
CH25H
CHAF1B
CHCHD4
CHD7
CHDH
CHEK1
CHIC1
CHIC2
CHL1
CHM
CHML
CHMP1A
CHMP3
CHMP4B
CHORDC1
CHRAC1
CHRDL1
CHRFAM7A
CHRM3
CHRNA7
CHRNB3
CHST10
CHST15
CHST3
CHSY1
CISD1
CISD2
CISD3
CKAP5
Clasp1
CLCN3
CLCN4
CLCN5
CLCN6
CLDN1
CLDN11
CLDN8
CLEC14A
CLEC17A
CLEC4D
CLEC6A
CLEC7A
CLIC2
CLIC5
CLIP1
CLIP4
CLLU1
CLMN
CLMP
CLN6
CLN8
CLNS1A
CLOCK
CLPB
CLSTN2
CLTC
CLU
CLVS2
CLYBL
CMBL
CMC1
CMKLR1
CMSS1
CNBP
CNDP1
CNDP2
CNIH1
CNIH3
CNIH4
CNKSR2
CNKSR3
CNN3
CNNM2
CNOT4
CNOT6
CNOT7
CNOT8
CNPY1
CNRIP1
CNTF
CNTFR
CNTN2
CNTNAP4
CNTRL
COBL
COBLL1
COG5
COG6
COIL
COL12A1
COL19A1
COL23A1
COL25A1
COL26A1
COL4A1
COL4A5
COL5A2
COL6A3
COL9A1
COLEC10
COLGALT2
COPS8
COQ10B
COQ9
CORO1C
CORO2A
COX20
COX7C
CPE
CPEB1
CPEB2
CPEB3
CPEB4
CPLX2
CPM
CPN1
CPNE5
CPOX
CPPED1
CPSF2
CR2
CRCP
CREB5
CREBBP
CREBL2
CREBRF
CREBZF
CREG2
CRELD1
CRH
CRIM1
CRISPLD2
CRLS1
CRMP1
CRTAP
CRTC3
CSF1R
CSGALNACT1
CSNK1A1
CSNK1D
CSNK1G1
CSPG4
CSRNP2
CSRNP3
CTAGE1
CTB-186H2.3
CTC-432M15.3
CTC1
CTD-2210P24.4
CTD-2368P22.1
CTDP1
CTDSPL
CTDSPL2
CTH
CTLA4
CTNNA3
CTNNB1
CTPS1
CUEDC1
CUL3
CUL5
CUX2
CX3CL1
CXCL10
CXorf24
CXorf38
CXXC4
CYB5B
CYB5R4
CYBRD1
CYCS
CYLD
CYP20A1
CYP27C1
CYP2C19
CYP2U1
CYP3A5
CYP4A11
CYP4A22
CYP4F12
CYP4F3
CYP4V2
CYP7B1
CYTIP
DAAM1
DAB2IP
DACT1
DAG1
DAP
DAXX
DAZL
DBNL
DCAF10
DCAF12L1
DCAF12L2
DCAF4L1
DCAF5
DCAF7
DCAF8
DCAKD
DCBLD1
DCBLD2
DCHS2
DCLK1
DCP1A
DCP2
DCPS
DCT
DCTD
DCTN5
DCTN6
DCTPP1
DCUN1D1
DCUN1D3
DCUN1D4
DCUN1D5
DCX
DDAH1
DDB1
DDHD1
DDHD2
DDI2
DDIT4L
DDR2
DDX18
DDX31
DDX3X
DDX4
DDX46
DDX52
DDX55
DDX58
DEFA4
DEFB134
DEK
DENND1B
DENR
DEPDC1B
DERL1
DFFA
DFNB59
DGKD
DGKE
DGKI
DHDDS
DHRSX
DHX34
DHX36
DHX40
DICER1
DIDO1
DIEXF
DIO2
DIP2A
DIP2B
DIRAS1
DISC1
DKK2
DKK3
DLC1
DLD
DLEC1
DLEU1
DLG1
DLG2
DLG5
DLGAP1
DLGAP2
DLK1
DLST
DMBX1
DMD
DMRT1
DMRTC1B
DMTF1
DNAH3
DNAH6
DNAJA2
DNAJB14
DNAJB2
DNAJB4
DNAJC10
DNAJC15
DNAJC16
DNAJC21
DNAJC30
DNAJC6
DNAJC8
DNAJC9
DNAL1
DNM1L
DNMT1
DNMT3A
DNTTIP2
DOCK10
DOCK3
DOCK4
DOCK5
DOCK7
DOK6
DOPEY1
DOT1L
DPH6
DPP10
DPP8
DPY19L1
DPY19L3
DPYD
DR1
DRAM1
DRAXIN
DRGX
DSE
DSG1
DSN1
DST
DSTN
DSTYK
DTD2
DTL
DTNA
DTX3L
DTX4
DUSP10
DUSP16
DUSP18
DUSP19
DUSP2
DUSP22
DUSP27
DUSP28
DUSP8
DUSP9
DUT
DUXA
DYNC1I1
DYNC1LI2
DYNLL2
DYRK1A
DYRK1B
DYRK3
DZIP1
DZIP1L
E2F1
E2F2
E2F3
E2F7
EAF1
EBAG9
EBF3
EBF4
EBPL
ECE1
ECI2
EDC3
EDIL3
EDNRA
EDNRB
EDRF1
EEA1
EEF1A1
EEF2K
EFCAB2
EFCAB6
EFHC1
EFNA2
EFNA5
EFNB2
EFR3A
EFR3B
EGF
EGFR
EGLN1
EGR3
EHD1
EIF1AX
EIF2A
EIF2AK2
EIF2B1
EIF2B2
EIF2S1
EIF3A
EIF3F
EIF4A2
EIF4E
EIF4EBP2
EIF5
EIF5A2
ELAVL2
ELAVL4
ELF2
ELK4
ELL
ELL2
ELL3
ELMO1
ELMOD2
ELOVL4
ELOVL7
EMC1
EMC7
EML2
EML4
EMP2
EMX1
EMX2
ENAH
ENO2
ENPP1
ENPP5
ENPP6
ENSA
ENTPD1
ENTPD4
ENTPD5
ENTPD7
ENY2
EOMES
EPAS1
EPB41L1
EPB41L2
EPB41L4A
EPC2
EPHA3
EPHA4
EPHA5
EPHB1
EPHX2
EPM2A
EPM2AIP1
EPPK1
EPS8
EPS8L2
EPT1
ERAS
ERBB2
ERBB4
ERC1
ERC2
ERCC6
ERCC8
ERG
ERGIC2
ERI1
ERMN
ERP44
ERRFI1
ESCO1
ESF1
ESM1
ESPNL
ESR1
ESR2
ESRRG
ESYT2
ETF1
ETNK1
ETV1
ETV3
ETV4
ETV5
ETV6
ETV7
EVI5
EVL
EXOC3
EXOC5
EXOC8
EXOSC7
EXT1
EXT2
EXTL3
F11
F11R
F2R
F2RL1
F3
F9
FAAH2
FAF1
FAM101B
FAM102A
FAM102B
FAM105A
FAM105B
FAM106A
FAM107B
FAM109A
FAM114A1
FAM117A
FAM118A
FAM122B
FAM124B
FAM126B
FAM127C
FAM131A
FAM134B
FAM135A
FAM136A
FAM13A
FAM149B1
FAM151B
FAM160B2
FAM168B
FAM172A
FAM173B
FAM179A
FAM179B
FAM192A
FAM198B
FAM20B
FAM213A
FAM217B
FAM219B
FAM228A
FAM229B
FAM26E
FAM3C
FAM46A
FAM46C
FAM53B
FAM63B
FAM65C
FAM69B
FAM71F2
FAM76A
FAM83C
FAM83F
FAM83G
FAM83H
FAM8A1
FAM96A
FANCB
FANCE
FANCI
FANCM
FARP1
FARSB
FAS
FASLG
FASN
FASTK
FASTKD2
FAT3
FAXC
FAXDC2
FBN2
FBP1
FBXL13
FBXL17
FBXL18
FBXL2
FBXL20
FBXO11
FBXO15
FBXO17
FBXO21
FBXO28
FBXO3
FBXO30
FBXO32
FBXO33
FBXO34
FBXO41
FBXO42
FBXO44
FBXO47
FBXO48
FBXO7
FBXW2
FCAR
FCHO2
FCRL6
FECH
FEM1A
FEM1B
FEM1C
FER
FERMT2
FEZF1
FFAR4
FGB
FGD3
FGD4
FGF1
FGF12
FGF14
FGF18
FGF2
FGF5
FGF7
FGF9
FGFR1OP
FGFR3
FGFRL1
FHDC1
FHL2
FICD
FIG4
FIGF
FIGN
FIGNL1
FILIP1L
FKBP10
FKBP14
FKBP1A
FKBP1C
FKBP3
FKBP5
FLJ20373
FLVCR2
FMN1
FMNL3
FMOD
FMR1
FN1
FNBP1
FNBP1L
FNDC3B
FNIP2
FOSL2
FOXA1
FOXA3
FOXD4
FOXD4L1
FOXD4L3
FOXD4L6
FOXG1
FOXN2
FOXN3
FOXO3
FOXO4
FOXP1
FOXP2
FOXR2
FP15737
FPGS
FPR2
FPR3
FREM3
FRG1B
FRK
FRMD1
FRMD3
FRMD5
FRMPD4
FRS2
FRYL
FRZB
FSBP
FSCN1
FTO
FUBP1
FUT1
FUT2
FUT4
FUT8
FXN
FXR1
FYCO1
FYN
FYTTD1
FZD4
FZD8
G3BP1
GAB1
GAB2
GABRA2
GABRA6
GABRB1
GABRB2
GABRB3
GABRG1
GABRQ
GABRR2
GAD1
GAD2
GADL1
GAK
GALNT10
GALNT12
GALNT15
GAN
GAP43
GAPT
GAPVD1
GAREM
GAREML
GAS1
GAS5
GAS7
GATAD1
GATAD2B
GATSL2
GBP2
GBP4
GBP6
GCA
GCFC2
GCH1
GCNT1
GCNT4
GCOM1
GDA
GDAP1
GDAP2
GDE1
GDF5
GDF5OS
GDF6
GDI2
GDNF
GDPD5
GDPGP1
GEM
GEMIN8
GFRA1
GFRA2
GGACT
GGCX
GHR
GID4
GID8
GIGYF1
GIMAP1
GIMAP6
GIMAP8
GIN1
GINM1
GINS1
GJA1
GJA3
GJA9
GJC1
GK5
GLB1L2
GLCCI1
GLG1
GLI2
GLI3
GLIPR1
GLIS2
GLP1R
GLRA3
GLRX3
GLRX5
GLYAT
GLYATL1
GLYCTK
GLYR1
GM2A
GNA14
GNAI3
GNAQ
GNAT1
GNAZ
GNB1
GNB1L
GNB4
GNB5
GNE
GNG12
GNG2
GNL3L
GNPDA2
GOLGA1
GOLGA3
GOLGA4
GOLGA7B
GOLIM4
GOPC
GOSR1
GOSR2
GOT1
GP5
GP6
GPAM
GPATCH2
GPC1
GPC4
GPC5
GPCPD1
GPD1L
GPD2
GPLD1
GPM6A
GPN2
GPR111
GPR124
GPR125
GPR135
GPR137C
GPR146
GPR157
GPR161
GPR176
GPR183
GPR20
GPR26
GPR35
GPR37L1
GPR50
GPR55
GPR61
GPR64
GPR75
GPR78
GPRASP2
GPRC5B
GPRIN3
GPX6
GPX8
GRAMD2
GRAMD3
GRB10
GRB2
GREM1
GREM2
GRHL1
GRHPR
GRIA2
GRIA4
GRID1
GRIK1
GRIN2B
GRK4
GRK5
GRK6
GRM5
GRM6
GRPEL2
GRSF1
GSC2
GSE1
GSR
GSTM4
GSTO2
GTDC1
GTF2A1
GTF2B
GTF2I
GTF3C4
GTPBP1
GTPBP10
GTPBP8
GUCA1A
GUCA1B
GUCD1
GUCY1A2
GXYLT1
GXYLT2
H2AFX
H2AFY
H2BFM
H3F3A
H3F3B
H3F3C
HACE1
HAL
HAPLN1
HAUS2
HAUS3
HAUS5
HAVCR1
HAVCR2
HBP1
HCFC2
HDAC2
HDAC9
HDX
HEATR2
HEBP2
HECA
HECTD1
HECW1
HELZ
HEPH
HERC3
HERPUD1
HERPUD2
HEXA
HGD
HGF
HHAT
HHEX
HHIPL1
HIC2
HIF1A
HIGD1A
HILPDA
HINT1
HIP1
HIPK1
HIPK3
HIST1H2AE
HIST1H2AG
HIST1H2AH
HIST1H2AK
HIST1H2BN
HIST2H2BE
HIVEP3
HLA-A
HLA-DOA
HLA-DOB
HLA-DQA2
HLA-DQB1
HLA-DRA
HLCS
HLF
HMGB1
HMGB3
HMGCLL1
HMGN3
HMX1
HN1
HNMT
HNRNPA0
HNRNPA2B1
HNRNPH1
HNRNPK
HNRNPR
HNRNPU
HNRPK
HOMER1
HOOK1
HOOK3
HOXA11
HOXA13
HOXA9
HOXC11
HOXC9
HOXD11
HOXD3
HOXD4
HPGD
HPS5
HRH1
HRH3
HRH4
HRK
HS2ST1
HS3ST3A1
HS3ST3B1
HSBP1
HSD17B11
HSD17B12
HSD17B4
HSD3B7
HSDL2
HSF2
HSPA13
HSPA14
HSPA4L
HSPB1
HSPB3
HTN1
HUNK
HUWE1
IBA57
ICA1L
ICAM1
ICK
ICMT
ICOS
ICOSLG
IDE
IER5
IER5L
IFFO2
IFNAR1
IFNAR2
IGDCC3
IGF1R
IGF2BP1
IGF2BP3
IGF2R
IGFBP4
IGFBP6
IGFBPL1
IGFL1
IGSF11
IGSF22
IGSF3
IGSF9B
IKBKG
IKZF2
IL10RA
IL12A
IL12B
IL16
IL17RA
IL17RD
IL1B
IL1R1
IL1RAPL1
IL20RB
IL22
IL22RA2
IL6R
IL6ST
ILF2
IMP4
IMPA2
IMPG2
INADL
INF2
ING1
ING3
INHBA
INO80D
INPP4A
INPP4B
INSIG1
INSIG2
INSM2
INTS6
INTS8
INTU
IP6K1
IPCEF1
IPO5
IPP
IQCG
IQGAP1
IRAK1
IREB2
IRF2BP2
IRF6
IRF8
IRGQ
IRS1
IRS4
IRX2
ISCU
IST1
ITFG3
ITGA2
ITGA6
ITGA8
ITGB3
ITGB3BP
ITGB5
ITGB8
ITIH5
ITK
ITPKB
ITPRIP
ITPRIPL1
ITSN1
ITSN2
IVNS1ABP
IWS1
JAG1
JAK2
JAKMIP2
JDP2
JHDM1D
JMY
JPH1
JPH2
KAL1
KANK2
KANSL1
KARS
KAT6A
KAT7
KBTBD11
KBTBD4
KBTBD6
KBTBD7
KBTBD8
KCMF1
KCNA1
KCNA2
KCNA3
KCNA6
KCNA7
KCNAB1
KCNB1
KCNC1
KCNC4
KCNH1
KCNJ11
KCNJ2
KCNJ5
KCNJ6
KCNK10
KCNK12
KCNK9
KCNMA1
KCNQ3
KCNV1
KCTD15
KCTD16
KCTD2
KCTD20
KCTD7
KCTD8
KDELR1
KDM1B
KDM2B
KDM3A
KDM5A
KDM7A
KHNYN
KIAA0020
KIAA0100
KIAA0101
KIAA0141
KIAA0195
KIAA0226
KIAA0247
KIAA0319L
KIAA0355
KIAA0368
KIAA0391
KIAA0430
KIAA0586
KIAA0825
KIAA0895
KIAA0930
KIAA1009
KIAA1147
KIAA1191
KIAA1199
KIAA1211
KIAA1244
KIAA1430
KIAA1432
KIAA1462
KIAA1468
KIAA1522
KIAA1524
KIAA1551
KIAA1598
KIAA1644
KIAA1715
KIAA1958
KIF13B
KIF14
KIF26B
KIF27
KIF3C
KIF5A
KIF5B
KIF5C
KIF6
KIFAP3
KIFC2
KIN
KIRREL3
KIT
KLF10
KLF12
KLF13
KLF3
KLF5
KLF6
KLF7
KLF8
KLF9
KLHDC10
KLHDC7A
KLHDC8A
KLHL12
KLHL13
KLHL14
KLHL15
KLHL18
KLHL22
KLHL24
KLHL28
KLHL3
KLHL30
KLHL4
KLHL42
KLHL7
KLK11
KLK2
KLRC3
KLRD1
KMT2A
KPNA3
KPNA4
KPNA5
KPNA6
KRAS
KRBA1
KREMEN1
KRIT1
KRT27
KRTAP2-4
KRTAP5-10
KRTAP5-11
KSR2
KY
L2HGDH
L3MBTL4
LAMA4
LAMC2
LAMC3
LAMP1
LAMP2
LANCL1
LANCL2
LANCL3
LARP4B
LARS
LAS1L
LAT
LATS1
LCE4A
LCLAT1
LCN10
LCOR
LCORL
LCP2
LDOC1L
LEMD1
LEMD2
LEMD3
LEP
LEPREL1
LEPROT
LEPROTL1
LETM1
LETM2
LGALSL
LHFPL1
LHFPL2
LHFPL4
LIFR
LIG3
LIMCH1
LIMS2
LIN28B
LIN52
LIN54
LIN7C
LIPC
LIPG
LITAF
LL22NC03-63E9.3
LMAN2
LMAN2L
LMBR1
LMBRD2
LMCD1
LMF2
LMO3
LMO4
LMO7
LMOD3
LMTK2
LMX1A
LNX1
LOC101060445
LOC101928589
LOC102723665
LOC285556
LOH12CR2
LONRF2
LONRF3
LOX
LPA
LPAR2
LPAR3
LPCAT2
LPGAT1
LPHN3
LPIN3
LPP
LRAT
LRCH2
LRCH3
LRIF1
LRIG1
LRIG2
LRIG3
LRP11
LRP6
LRPAP1
LRPPRC
LRR1
LRRC1
LRRC14
LRRC15
LRRC17
LRRC2
LRRC27
LRRC32
LRRC34
LRRC57
LRRC6
LRRC8B
LRRC8C
LRRC8D
LRRFIP1
LRRTM4
LRTM2
LSAMP
LSG1
LSM3
LSM4
LSMEM1
LSS
LST3
LTBP1
LTBR
LTV1
LUC7L3
LUM
LUZP2
LUZPP1
LYPD1
LYPLA1
LYRM4
LYRM7
LYSMD2
LYST
LZTFL1
M6PR
MAATS1
MAB21L1
MAB21L3
MACROD2
[truncated: 2,309 more rows]

## Sheet: Targets overlapped to RNA-seq
Target Name			*These are predicted targets overlapped to different diabetes datasets
AAMP
ACADSB
ACSS1
ADAMTSL1
ADD3
ADSL
AGTPBP1
AIG1
ANKRD46
ANP32A
ANXA5
AP000350.4
AP1AR
AP3S2
APOL4
APOPT1
APPL1
ARIH1
ARRDC3
ATG10
ATG14
ATHL1
B4GALT1
BNIP3
BRWD1
BSDC1
BTBD9
BTF3
C15orf52
C15orf57
C1orf43
C2CD4A
C2orf68
C9orf78
CBX5
CCDC141
CCSER2
CD47
CD59
CD99L2
CDH2
CDH6
CDK12
CELF5
CHDH
CHEK1
CHL1
CLIP1
CLU
CMBL
CNN3
COBLL1
COL12A1
COL4A5
COL6A3
CORO1C
CORO2A
CPE
CPSF2
CREB5
CRH
CTD-2368P22.1
CXorf38
CXXC4
CYP20A1
DDX18
DDX55
DIP2B
DLEU1
DLK1
DNAL1
DRAXIN
DST
DSTN
DSTYK
DTD2
DTNA
EAF1
EBPL
ECI2
EEF1A1
EEF2K
EGF
ENO2
EPB41L2
EPB41L4A
ESF1
ESYT2
ETF1
EVI5
F11
F2R
FAM131A
FAM135A
FAM198B
FAM217B
FAM219B
FAM63B
FARSB
FAT3
FBXO11
FBXO7
FFAR4
FGF9
FILIP1L
FKBP10
FKBP14
FN1
FNBP1
FRG1B
FRYL
FRZB
GALNT10
GCFC2
GNB5
GNL3L
GPR61
GPR64
GPX8
GRAMD3
GRB10
GRB2
GRK4
GRM6
GTF2B
GTPBP8
H3F3B
HAUS5
HEPH
HIVEP3
HMGN3
HPGD
HPS5
HS2ST1
HSPA14
HUNK
ICA1L
ICMT
IGF1R
IGFBPL1
IMPA2
IRGQ
ITIH5
KBTBD4
KBTBD8
KIAA0100
KIAA0101
KIAA0226
KIAA1644
KIF27
KIFC2
KLF6
KLHDC7A
KLHL13
KLHL24
KLRD1
KPNA4
KREMEN1
KRIT1
L2HGDH
LAMP1
LEPROTL1
LETM1
LONRF2
LRRC17
LSAMP
LTBP1
LUM
MafA
MAN1B1
MAP3K9
MAP4K4
MAPK8
MCAM
MCFD2
MECP2
METTL7A
MFN1
MIEF1
MNAT1
MR1
MRPL49
MSANTD4
MTMR11
MTMR9
MTPN
MUM1L1
MYNN
NAA25
NAP1L1
NBPF12
NBPF16
NBPF3
NEGR1
NETO2
NF2
NFIA
NIPAL2
NLN
NMT2
NOC3L
NTPCR
NUB1
NUDCD3
ORAOV1
ORC6
OTUD3
P4HA1
PALLD
PARK2
PBRM1
PCDHA10
PDE6A
PDGFD
PDHA1
PDIA4
PDK4
PDZD8
PEAK1
PFKFB2
PHLDB2
PIGN
PIGX
PLCL1
POLR2A
PPM1K
PPP1R12B
PPP1R1A
PPP1R2
PREPL
PRPF4B
PRUNE
PTPN3
PVRL1
PXDN
RAB11A
RAB21
RAB3C
RABL3
RASA1
RBBP4
RBBP5
RBFA
RBM33
RCN2
REV3L
RHBDD1
RIMS2
RIN2
RIPK1
RNF103
RNFT2
ROBO1
RPL15
RPL18
RPL24
RPL37
RPL8
RPS3
RPS6
RPS7
RRAGD
SAMD8
SCNN1G
SCRN1
SDAD1
SEC16A
SEC63
SELK
SEMA5A
SEZ6L
SFMBT1
SFPQ
SGCD
SHISA7
SIK2
SIN3B
SIRT2
SLC25A53
SLC30A10
SLC30A4
SLC35F6
SLC39A10
SLC39A14
SLC39A6
SLC4A4
SMAD2
SMC6
SMS
SNAP25
SNURF
SNX16
SNX27
SNX30
SPARC
SPC25
SPOCK1
SPOPL
SPTLC2
SPTLC3
SREK1IP1
SRGAP3
SRPRB
ST13
ST6GAL1
STAT5B
STAU2
STK38L
STK4
STON2
STOX2
SUZ12
SV2B
SYAP1
SYNE2
SZT2
TACC1
TANC2
TARSL2
TBX2
TCEAL4
TDRD1
TGFB2
TGFB3
TM4SF18
TM4SF20
TM7SF3
TMEM141
TMEM2
TNS3
TOR1AIP2
TRAPPC4
TRIM45
TTPAL
TTR
UBA52
UBC
UBE2G1
UGT8
USP25
USP3
USP4
VASH2
VAT1L
VAV3
VIL1
VKORC1L1
WASF2
WSCD2
WWP1
XPNPEP3
ZC3H8
ZFP30
ZFYVE16
ZHX3
ZNF177
ZNF226
ZNF248
ZNF395
ZNF492
ZNF493
ZNF587
ZNF667
ZNF669
ZNF793
