# Supplementary material for: β-Cell pre-mir-21 induces dysfunction and loss of cellular identity by targeting transforming growth factor beta 2 (Tgfb2) and Smad family member 2 (Smad2) mRNAs
Source: Mol Metab. 2021 Jul 9;53:101289. doi: 10.1016/j.molmet.2021.101289 (PMC8361274; doi:10.1016/j.molmet.2021.101289)
Supplement: Supplementary file 2 — Multimedia component 2 [file mmc2.xlsx]

## Sheet: Sheet1
GeneID	log_fold-Exp_vs_Ctrl	adjp-Exp_vs_Ctrl
Ins1	-7.6587	6.37792e-05
Slc30a8	-7.21619	0.00015268
Iapp	-7.01375	9.27585e-05
Cyp4a8	-6.9412	0.00022579
Ins2	-6.71589	0.000878349
Synpo2	-6.63854	9.27585e-05
Gcg	-6.14962	6.86683e-05
Tll1	-6.04495	0.000127569
Olfml2b	-6.02588	6.37792e-05
Adarb2	-5.9315	0.000248536
Stc1	-5.89743	8.65214e-05
Trim31	-5.78374	0.000366097
Vdr	-5.78005	0.00855315
Ms4a8	-5.77334	0.000278704
St3gal1	-5.67903	0.000238012
LOC691995	-5.66423	0.00327185
Ccdc187	-5.65642	0.000242031
Gad2	-5.62169	0.00219947
Slc2a5	-5.60147	0.00190049
Brs3	-5.59189	0.000462115
Gcnt3	-5.52892	0.00240265
Insrr	-5.46999	1.66697e-05
Fgl2	-5.36888	0.000854098
Smim5	-5.33189	0.00109155
Mtnr1a	-5.28642	0.000173558
Serpina6	-5.26214	0.00284728
Ffar1	-5.22892	0.000211565
F13b	-5.20803	0.000103983
Efnb3	-5.19183	0.00032354
Isl1	-5.18354	0.000189122
C1r	-5.16777	0.000242031
Apobec4	-5.15117	0.00283389
Enpp2	-5.13389	0.000103983
Nbl1	-5.114	0.00488573
Ffar3	-5.11284	0.000439825
Igfbp5	-5.01331	0.000874523
Gpr22	-4.99897	0.000692724
RGD1564865	-4.99588	0.000320485
A1cf	-4.97452	0.000282166
St8sia2	-4.9276	0.000387298
Trpc4	-4.903	0.000144475
Cartpt	-4.87371	0.00487378
Pdx1	-4.85998	6.37792e-05
Cnih2	-4.83726	0.000144475
Chgb	-4.74289	0.000199077
Tmem27	-4.74101	0.000169047
Dcx	-4.6946	8.65214e-05
Ppp1r17	-4.67675	0.000915588
Nrm	-4.66909	0.000475625
Hepacam2	-4.61502	6.37792e-05
Chga	-4.61484	0.000115979
Gch1	-4.59029	0.000337633
Pcyt1b	-4.56264	0.000146327
Clca5	-4.55649	0.00204189
Gast	-4.52834	0.000541044
Epas1	-4.52427	0.000144475
Tff3	-4.51497	0.000193037
Asb4	-4.50318	0.00116899
Ros1	-4.50213	0.000181575
Nkx2-2	-4.48518	0.000223854
Dlc1	-4.47802	0.000144475
Cdkn2c	-4.46466	0.00232903
Atp2b4	-4.45649	0.000146327
Esr1	-4.4132	0.00400469
Kif19	-4.3856	0.000263037
Sphkap	-4.36874	0.000103983
Lgals2	-4.36841	0.000467001
Gipr	-4.36153	0.000105056
Id4	-4.35497	0.000207673
Kcna5	-4.34903	0.00116025
Kcnj5	-4.34753	0.00106868
Cngb3	-4.34121	0.00355681
Fbn2	-4.33593	0.00126011
Adcyap1r1	-4.32016	0.000252878
Bcam	-4.31597	6.37792e-05
Fn1	-4.30507	9.27585e-05
Etv1	-4.29204	0.000123925
Apold1	-4.27963	0.000183337
B3galt2	-4.27437	0.000145719
Slc12a1	-4.25771	0.00135597
Wnk3	-4.20993	0.000250182
Spem1	-4.20643	0.00433319
C1s	-4.17867	0.00340135
Gpr119	-4.16985	0.00412762
Vim	-4.13605	0.000236608
Afm	-4.12423	0.0012686
Cenpw	-4.11671	0.000198692
Dcdc5	-4.10122	0.00283707
Bhlhe22	-4.09918	0.000107162
Ugt1a6	-4.09107	0.00147115
Cav1	-4.07787	0.00606774
Prlr	-4.07578	0.000359163
Scgn	-4.06973	0.000143177
Suox	-4.06274	0.000169047
Pcsk2	-4.05602	9.27585e-05
Ptk2b	-4.02958	0.00016249
Ttll10	-4.023	0.00147654
Fev	-4.02244	0.000581548
Caly	-4.02091	0.00367396
Sstr1	-4.01965	0.00103673
Gsta4	-4.0052	0.00836175
Nt5e	-3.99586	0.000143177
Gucy2c	-3.99047	0.000191498
Hnf4a	-3.98792	0.000143177
Sytl4	-3.98126	9.77182e-05
Mme	-3.96319	0.00677053
Cacng8	-3.95679	0.0086278
Padi2	-3.95297	0.000207673
Pgm5	-3.94788	0.000242757
Mmd2	-3.93012	0.00217644
Slc8a1	-3.92577	0.000135824
Syt2	-3.90074	0.00106932
2021-09-06	-3.8996	0.00106641
Nrgn	-3.89	0.00269962
RGD1563692	-3.88779	0.0176754
Itgal	-3.87726	0.00155925
Hmp19	-3.85572	0.000187012
Hadh	-3.84781	0.000153453
RGD1563714	-3.84554	0.00510087
Ccdc163	-3.8437	0.0020617
Slc18a1	-3.81975	0.000132418
Unc5c	-3.8118	0.000135824
Slc17a7	-3.77672	0.000513361
Clic2	-3.76197	0.000250182
Scn7a	-3.75327	0.000201442
Tmem151b	-3.74165	0.00327185
Aurkb	-3.73673	0.00015268
Ppm1e	-3.72833	0.000196405
Arhgef39	-3.72766	0.00102838
Mafb	-3.72421	9.27585e-05
Pde11a	-3.72362	0.000685513
Grk5	-3.72053	0.000591721
Crhr1	-3.71896	0.00145338
Kcnk2	-3.71129	0.000175441
Necab1	-3.70044	0.00392694
Gpc4	-3.69351	9.27585e-05
B3gnt3	-3.69073	0.00524292
Tnfsf10	-3.69007	0.000173558
Cish	-3.6832	0.000365715
Kcnmb2	-3.67584	0.000350492
Syt13	-3.67019	0.000373263
Olr59	-3.66878	0.00186988
Ccna2	-3.66527	0.000115979
Pcsk1	-3.65918	0.000150756
Ism1	-3.64742	0.00534692
Mag	-3.63479	0.0221524
Ccnf	-3.63351	0.000135824
Tmem178a	-3.62806	0.00402521
Pimreg	-3.61841	0.000321379
Fgfr3	-3.61647	0.000964859
Notch3	-3.61412	0.00121855
Chia	-3.61243	0.00103749
Col16a1	-3.61009	0.00202914
Il1r1	-3.58701	0.000182501
Pabpn1l	-3.58329	0.0019633
Slc10a4	-3.57227	0.00860897
Atp2c2	-3.57167	0.000132418
Dsg3	-3.57142	0.00514396
Ugt2b7	-3.56912	0.00437993
Fam81a	-3.56721	0.000408112
Slc25a53	-3.55638	0.000191498
Prrt3	-3.55057	0.00367134
Ripply3	-3.54573	0.000601664
Rab3b	-3.54505	0.000227168
Coro1a	-3.54411	0.000961582
Cacna1g	-3.53114	0.000144475
Bpifa2f	-3.5236	0.00374003
Apod	-3.52075	0.00687431
Rtdr1	-3.50748	0.000424739
Thbs3	-3.49265	9.27585e-05
Smpd3	-3.49094	6.37792e-05
Marcks	-3.48956	0.000191498
Ptn	-3.48709	0.00123084
Pde4b	-3.48697	0.00107932
Fmnl1	-3.47613	0.000140187
Top2a	-3.45664	0.000173558
Ret	-3.44295	0.000183337
Ffar4	-3.44098	0.000105056
Mylk	-3.4288	0.000132418
Kif20a	-3.42034	0.000201442
Gabra4	-3.42005	0.000311464
Sorcs1	-3.41832	0.00168006
Rfx6	-3.41485	0.000198692
Fgf1	-3.41382	0.00133655
Rhbdl3	-3.41346	0.000252878
Fxyd6	-3.41217	0.000181222
Slitrk6	-3.41135	0.00454906
Maob	-3.40696	0.000211371
Cdca3	-3.40234	0.00023132
Pclaf	-3.39692	0.000384091
Chn2	-3.39172	0.000747739
Fam186b	-3.38809	0.00918554
Serping1	-3.38726	0.0056374
Itm2a	-3.38595	0.000281018
Pou2f2	-3.38388	0.00355947
Tlr5	-3.3824	0.00071618
Neurod1	-3.38197	0.000231549
Nptx1	-3.38034	0.000794947
Cldn9	-3.37874	0.00055085
Depdc1	-3.37845	9.53909e-05
Sv2b	-3.37251	0.00074422
Ube2t	-3.36986	0.000107162
Ano6	-3.36486	0.000144475
Nrp2	-3.35365	0.000198692
Gpr88	-3.35102	0.00144853
Tenm3	-3.34853	0.000201289
Fam83d	-3.34821	0.000775926
Sort1	-3.33892	9.27585e-05
Ccnb1	-3.33345	0.000198692
Nqo1	-3.32782	0.000544077
Mest	-3.32669	0.000144475
Rgs3	-3.3256	0.000219878
Igsf9	-3.32069	0.000130713
Iqgap3	-3.28482	0.000125045
Dok4	-3.28154	0.00163517
Stard5	-3.27056	0.000183337
Calml4	-3.26641	0.000164105
Acsm3	-3.26408	0.00590329
Kiaa0895l	-3.26088	0.000889751
Kif2c	-3.25278	0.000327744
Hpse	-3.24993	0.000554422
Gins1	-3.24317	0.000939273
Defb1	-3.23942	0.0062219
Scn3a	-3.23767	9.27585e-05
Ccnb2	-3.23516	0.000301989
Pde5a	-3.22942	0.000191498
Pttg1	-3.2276	9.27585e-05
Cpa2	-3.22709	0.000435886
Cpne2	-3.20958	0.00030172
Ly6h	-3.19542	0.00966545
Csrp2	-3.19464	9.27585e-05
Grid2ip	-3.19337	0.00149406
Corin	-3.19127	0.000241517
Ntrk1	-3.1787	0.00152411
Troap	-3.17567	0.000135852
Vsnl1	-3.1714	0.00115146
Gng7	-3.161	0.000183336
Smad9	-3.15907	0.0106434
Cckar	-3.15798	0.00175043
RGD1560108	-3.14667	0.000523108
Cntn1	-3.14487	0.000247959
Baiap3	-3.12389	0.000502796
Hpca	-3.1233	0.00946378
Rtkn2	-3.11795	0.000511256
Spc25	-3.11493	0.000162513
RragB	-3.11394	0.00174643
Melk	-3.11151	0.000357266
Nectin2	-3.10681	0.000726432
Scml4	-3.10024	0.000343251
Erich6	-3.0959	0.00582014
Castor2	-3.09303	0.000132528
Vegp2	-3.08893	0.0342221
Meltf	-3.08225	0.0245254
Itln1	-3.07974	0.000398197
Mrc2	-3.07701	0.00114446
Spock3	-3.07028	0.00132343
Has3	-3.06623	0.00444703
Depdc1b	-3.05876	0.000708593
Ckb	-3.04125	0.000443507
Ppp1r18	-3.02541	0.000384991
Slc16a10	-3.01983	0.000239133
Elovl2	-3.0138	0.000512904
Serpina1	-3.01227	0.00109201
Pnoc	-3.0093	0.00887475
Pcdhb5	-3.00806	0.000143177
Pnma8a	-3.00412	0.00113649
Rfx2	-3.00072	0.000434711
Cxcl12	-2.98502	0.00163461
Nsg1	-2.98453	0.000135852
Ffar2	-2.98114	0.00139339
Add3	-2.97696	0.000191498
Nol4	-2.97583	0.000314132
Pnma1	-2.97229	0.00284031
Igsf1	-2.97119	0.00023132
Tmem106a	-2.96507	0.000572166
Bpi	-2.96301	0.00150966
Ube2c	-2.96211	0.000105056
Pole2	-2.95925	0.000745102
Opn3	-2.95571	0.000361836
Nlrp3	-2.95145	0.00202459
Mpp3	-2.9485	0.000262732
Mfsd2a	-2.94701	0.00163975
Cyp4x1	-2.94291	0.00141314
Sik1	-2.94051	0.00107337
Map1a	-2.93706	0.000247959
Fzd7	-2.93625	0.000595607
Slc26a2	-2.93524	0.000100906
Tnfrsf14	-2.93417	0.00158259
Ddc	-2.92821	0.000320168
Cyp4f1	-2.92712	0.00168756
Enpp3	-2.92506	6.37792e-05
Tmod1	-2.9245	0.00353601
Lrrc56	-2.91709	0.000346191
Rnf182	-2.91427	0.00613875
Xkr5	-2.91371	0.00124503
Gpr150	-2.91059	0.00122775
Il33	-2.90961	0.00158968
Lhfpl1	-2.9076	0.00211937
Pik3r3	-2.90704	0.000555838
Plk1	-2.90618	0.000509822
Slc7a8	-2.90328	9.27585e-05
Slfn13	-2.90307	0.000276384
Oip5	-2.90093	0.000148146
Nnat	-2.89599	0.000173558
Pde10a	-2.87646	0.000115979
Fstl4	-2.87453	8.65214e-05
Fam46a	-2.87257	0.000307956
Glrx	-2.87247	0.000252878
Tmem132a	-2.8674	0.000507665
Lrrc39	-2.8607	0.000375385
Arg1	-2.854	0.000103983
Nde1	-2.84789	0.00100692
Mboat1	-2.84071	0.00036456
Gabrq	-2.83268	0.000435886
Slc17a3	-2.83144	0.000600549
Cdc20	-2.82776	0.000360676
Slc7a15	-2.82659	0.0213319
Efhd1	-2.81707	0.019382
Lin7a	-2.81526	0.000203317
Pcp4l1	-2.81209	0.00038333
Cpe	-2.80989	0.000103983
Tgfb2	-2.80521	0.000115979
Enpp1	-2.80467	0.00036388
Lynx1	-2.80122	0.000282166
Ascl1	-2.79786	0.0127708
Rflna	-2.7891	0.00278563
Nrp1	-2.78794	0.000270553
Elp4	-2.78294	0.000366097
Tmem88	-2.77995	0.0169151
Cep55	-2.77739	0.000343251
Fgfr4	-2.77201	0.00045982
Oas1f	-2.77194	0.000711269
Kirrel3	-2.77137	0.000258331
Vil1	-2.7682	0.000210738
Lipe	-2.76417	0.0285013
Tmem252	-2.76336	0.000699239
Il20ra	-2.75972	0.00135851
Pbld1	-2.75828	0.000342042
Gcnt2	-2.75533	0.000547243
Eme1	-2.74745	0.000266316
Pam	-2.74627	0.000103983
Kirrel	-2.74108	0.00458432
Atf5	-2.73551	0.000233974
Cnga1	-2.73412	0.000897711
Pcdhgb8	-2.73295	0.000320168
Cyp2f4	-2.72928	0.000996377
Hr	-2.72825	0.00052977
Prr11	-2.72779	0.000520645
Kcnip3	-2.72692	0.000206221
Mid1	-2.72661	0.00212724
Stac3	-2.72214	0.000621565
Kif22	-2.7198	0.000267314
Clec2l	-2.71827	0.0546223
Ggh	-2.71648	0.000191498
Dhfr	-2.71489	0.000222054
St18	-2.71356	0.000145719
Samd14	-2.71062	0.0113432
Ssbp4	-2.70465	0.000444091
Hcn1	-2.70427	0.000759602
Camk4	-2.69901	0.000495867
Mast3	-2.69312	0.000191498
Ralyl	-2.69203	0.000628816
Unc5d	-2.69106	0.000191498
Gck	-2.68393	0.00035305
Amigo2	-2.6839	0.000870788
Wnt4	-2.68347	0.0028075
Pspn	-2.68313	0.00335112
Slc7a4	-2.68033	0.00127423
Mmp15	-2.67901	0.000471057
Mapkapk3	-2.67512	0.00911197
Mpp2	-2.67502	0.00055683
Thy1	-2.67441	0.000153453
P2ry1	-2.67358	0.000135852
Slc40a1	-2.66542	0.00462687
F2r	-2.66515	0.000201442
Clstn2	-2.66487	0.000135852
Pcp4	-2.66246	0.000183337
Adra2a	-2.66235	0.000191498
Cbfa2t3	-2.66026	0.000394927
Gstz1	-2.65491	0.000153453
Cenpa	-2.65302	0.00128724
Igfbp4	-2.65235	0.000207673
Mgat5	-2.65141	6.37792e-05
Shisa5	-2.65017	0.00354764
Spns2	-2.64944	0.000191498
Birc5	-2.64222	0.000191498
Cdk1	-2.64205	0.000227168
Camk2a	-2.64094	0.00678921
Bmp1	-2.63986	0.000179991
Cxxc4	-2.63947	0.000252171
Limd2	-2.63916	0.000366097
Rasd1	-2.63883	0.000841662
Pde3b	-2.63652	9.27585e-05
Pthlh	-2.63228	0.00352168
Lrp5	-2.63123	0.000368404
Galnt14	-2.63034	0.000538407
Kif23	-2.6238	0.000115979
Fads2	-2.6225	0.000179271
Rimbp2	-2.62157	0.000144475
Rph3al	-2.61987	0.000495338
F3	-2.61809	0.000439825
Rem2	-2.6158	0.000765068
Ttll9	-2.61579	0.00089427
Resp18	-2.61572	0.000400176
Lmo7	-2.61027	0.000115979
Pax6	-2.61007	0.000135824
Ndst4	-2.60814	0.0332895
Hip1	-2.60543	0.000213633
Neu3	-2.60516	0.000533631
Kcnh1	-2.6041	0.000738423
Clcnka	-2.60255	0.000555868
Foxm1	-2.60142	0.000115979
Asf1b	-2.60034	0.000455675
Celsr2	-2.59759	0.000574459
Zswim2	-2.59678	0.055166
Ccdc184	-2.59454	0.00225186
Slc35d1	-2.59429	0.000447616
Slc7a2	-2.59412	0.000191498
Tspan7	-2.59234	0.000223854
Lrrtm4	-2.58466	0.000199077
Anpep	-2.58349	0.0019875
Rap1gap2	-2.5832	0.000422877
Chst1	-2.5783	0.000619652
Oxtr	-2.57326	0.000490482
Ercc6l	-2.57078	0.000335951
Cenpf	-2.57053	0.000235375
Krt8	-2.56338	0.000459928
Mms22l	-2.5594	0.000270871
A1bg	-2.55898	0.00192667
Bub1b	-2.55721	0.000273159
Itpr1	-2.55341	0.000144475
Ska1	-2.55283	0.000169047
Mtfr2	-2.55221	0.00163749
Knstrn	-2.55004	0.000356952
Itpkb	-2.54911	0.000246681
Ackr3	-2.54613	0.000943367
Atp2b2	-2.5439	0.000494295
E2f7	-2.54233	0.000338311
Sorl1	-2.53895	0.000164633
Reep4	-2.5354	6.37792e-05
Cdhr1	-2.53086	0.000568062
Snn	-2.53041	0.000242757
Cit	-2.52839	0.000181222
Npr1	-2.52832	0.00431623
Nptxr	-2.52626	0.000107162
Nr1h4	-2.52588	0.000713068
Nxn	-2.52554	0.000585315
Fam163b	-2.52462	0.00073827
Epop	-2.52349	0.00342037
Tox	-2.52134	0.000711269
Acvr1c	-2.51568	0.00245637
Polq	-2.5141	0.000140187
Prkch	-2.51176	0.00194714
Tmbim7	-2.50922	0.00594076
Plppr4	-2.5089	0.000210738
Pmp22	-2.50885	0.00620044
Spag5	-2.50856	0.000223854
Inhbb	-2.50785	0.00402151
Hspa2	-2.50611	0.00337545
Nxph4	-2.50143	0.000977618
Plac8	-2.50136	0.00113542
Fcgbpl1	-2.50061	0.00664524
Parpbp	-2.50025	0.000619652
Ptch2	-2.49982	0.000246681
Ptk7	-2.49965	0.0021965
Abhd14b	-2.49761	0.000426129
Fbln1	-2.49618	0.000152469
Slc22a17	-2.49616	0.00100179
Mcm3	-2.4958	0.000181222
Zfhx2	-2.48918	0.000408112
Slco4a1	-2.48667	0.000498111
Galr1	-2.48617	0.000284292
Nmnat2	-2.48496	0.00122634
Mapk11	-2.48436	0.00139339
Baiap2l2	-2.48297	0.0526646
Inpp4b	-2.48233	0.000252878
Pim2	-2.48177	0.000164879
Bora	-2.47972	0.00042376
LOC100910996	-2.47963	0.000417018
Ska2	-2.47961	0.00112474
Rab3c	-2.47695	0.000625933
Gpd2	-2.47537	6.37792e-05
Fads1	-2.47114	0.000191498
Klhdc8a	-2.46837	0.000587478
Mcm10	-2.468	0.00015268
Pbk	-2.46792	0.000166451
Cdk2	-2.46132	0.000213275
Slc44a3	-2.46109	0.000738423
Gsn	-2.45717	0.00521845
Postn	-2.45641	0.000247959
Tas1r1	-2.45222	0.00258623
Nlgn3	-2.45029	0.000208191
Six3	-2.44885	0.000506326
Rit2	-2.44534	0.000542876
Kcnip1	-2.43913	0.000213275
Tmem169	-2.43851	0.000191498
Wfdc2	-2.43695	0.000775926
Spef2	-2.4369	0.00166887
Cited1	-2.43589	0.000540148
Klf2	-2.43419	0.00180573
Marcksl1	-2.43393	0.000227168
Ngfr	-2.43217	0.0015605
Ctxn1	-2.43151	0.000964859
Cdh1	-2.43074	0.000181222
Ifi47	-2.42916	0.0010234
Ttyh3	-2.42588	0.000181222
Igsf8	-2.42559	0.000697467
Wdr6	-2.42509	0.000651339
Tgm2	-2.42369	0.00107089
Prr22	-2.42163	0.000500303
Sdc4	-2.42105	0.000678269
Chrm4	-2.42048	0.000878349
Gamt	-2.4126	0.00478437
Cdc14a	-2.40769	0.000309593
Klhl14	-2.40769	0.000693102
Sgo2	-2.40613	0.000538467
Grm4	-2.40206	0.00228457
Ect2	-2.40145	0.000149556
Cdc7	-2.40016	0.000144475
Kpna2	-2.39513	0.000146327
Hoxb3	-2.38688	0.00238333
Mgst3	-2.38448	0.00175347
Mybl2	-2.38235	0.000170297
Nuf2	-2.37997	0.000655685
Pcdhb4	-2.37941	0.00287455
Vwa5b2	-2.37926	0.000512789
Prc1	-2.37819	0.000265893
Gpsm2	-2.37461	0.000577326
Syt3	-2.37324	0.00149471
Msln	-2.37183	0.00410408
Pdzrn4	-2.36919	0.00115625
Wif1	-2.36338	0.000225198
Slc17a4	-2.36262	0.000447398
Rad54l	-2.36239	0.000781659
RT1-S3	-2.36106	0.00279945
Mertk	-2.36043	0.000279138
Aurka	-2.35986	0.000240941
Camk1g	-2.3568	0.00336112
Tubb5	-2.35649	0.000375385
Nrxn2	-2.35627	9.27585e-05
Entpd3	-2.35597	0.000657558
Tnfrsf11a	-2.35273	0.000198692
RGD1560010	-2.35021	0.000262732
Sgce	-2.3498	0.00113542
Rab27a	-2.3444	0.000181222
Gabrd	-2.34412	0.00122904
Kcnb2	-2.34154	0.000849626
Ryr2	-2.34106	0.000126423
Tigd3	-2.34044	0.000203322
Racgap1	-2.33983	0.000136822
Uhrf1	-2.33849	0.000164105
Tpx2	-2.33658	0.000327744
Evpl	-2.33377	0.00305217
Mt1	-2.33355	0.000863729
Syt7	-2.33255	0.000169047
Nudt1	-2.33029	0.00021703
Asb16	-2.32721	0.0041531
Tk1	-2.32688	0.000145719
Nkain3	-2.32639	0.00927429
Fam161a	-2.31986	0.00496332
Ldhb	-2.31841	0.000399176
Tmc2	-2.31396	0.00058755
Ptger1	-2.31249	0.0111005
Gen1	-2.31153	0.000508735
Gprc5c	-2.31076	0.00137552
Dclk3	-2.31001	0.000248904
Zp4	-2.30975	0.00408075
Mlxipl	-2.30528	0.000416557
Mansc1	-2.30512	0.00112466
Igfbp1	-2.30069	0.0432851
Rgl1	-2.29916	0.000276944
Abhd15	-2.29644	0.000619652
Crlf1	-2.29225	0.00234252
Oaf	-2.29089	0.0035645
Foxg1	-2.29012	0.0058219
Stmn2	-2.28863	0.000228812
Sez6	-2.28378	0.000272085
Adgrl1	-2.28308	0.000208191
Tacc3	-2.28199	0.000170297
Ust	-2.27794	0.0530886
Mageh1	-2.27611	0.000508735
Celf3	-2.27553	0.000250182
Col9a1	-2.2755	0.00278384
Ap1s2	-2.2748	0.000100906
Apob	-2.27382	0.00740362
Plppr2	-2.27132	0.000405348
Dbi	-2.27103	0.000481771
RGD1309534	-2.27081	0.000164105
Gata3	-2.27012	0.000692724
Gpr6	-2.26745	0.000435886
Fam46c	-2.26742	0.000192792
Crabp1	-2.26738	0.00174772
Nr0b2	-2.26549	0.00980883
Bard1	-2.26006	0.00120526
Rassf2	-2.2592	0.0267523
Cst6	-2.25906	0.00158025
Id3	-2.2574	0.00164006
Cadps	-2.25728	0.000286174
Ltbp3	-2.25695	0.000253599
Elovl6	-2.25385	0.00435974
Syk	-2.25147	0.00145374
Kazn	-2.25014	0.000828168
Bub1	-2.24669	0.00022579
Cadm4	-2.24617	0.000550697
Nusap1	-2.24476	0.000234899
Lrrc34	-2.24445	0.0133794
Cacna2d3	-2.24226	0.00264012
Nkx6-1	-2.24015	0.000227168
Rad51	-2.23857	0.000382683
Aspdh	-2.23637	0.0114753
Lypd6b	-2.22952	0.00137337
Rnf112	-2.22786	0.000396377
Kif11	-2.22652	0.00016519
Cklf	-2.22507	0.00113704
RGD1307443	-2.22458	0.0100453
Pip5k1c	-2.22457	0.000181222
Efcab1	-2.22181	0.000203317
Pcdh15	-2.22023	0.000601664
Fam222a	-2.21914	0.000150756
Nr2f2	-2.21824	0.000136822
Ndc80	-2.2174	0.000252878
H2afv	-2.21619	0.00124267
Car8	-2.21544	0.000532205
Cenpt	-2.20975	0.000470017
Sntg2	-2.20934	0.0132818
Lnx1	-2.20808	0.00237297
Cdca7l	-2.20625	0.000419733
Cdc25b	-2.20601	0.000262205
Slit2	-2.20459	0.000115979
Slc27a1	-2.2036	0.00106868
Pcdhgc3	-2.20244	0.00496179
Rps6ka6	-2.20091	0.000314132
Cabp7	-2.20059	0.0043715
Ttk	-2.20052	0.000357978
Ift80	-2.20047	0.000456265
Tgfa	-2.19889	0.000175441
Chst11	-2.19866	0.000263037
Tonsl	-2.19816	0.000389772
Robo2	-2.19726	0.000173558
Prkcb	-2.19713	0.000171421
Cenpn	-2.19519	0.000665054
Tal1	-2.19483	0.00580368
Tmem51	-2.19468	0.000415031
Slco3a1	-2.19362	0.0002411
Slc43a2	-2.19074	0.000229756
Sdc1	-2.18954	0.00107932
Ptpru	-2.18946	0.00166161
Uaca	-2.18809	0.00051706
Lmnb2	-2.18717	0.000201442
Bcl2	-2.18548	0.00217644
Large2	-2.18356	0.000191498
Arpin	-2.18255	0.0006285
Krt73	-2.18144	0.00262671
Ivd	-2.18047	0.00158394
Cngb1	-2.1761	0.0108516
Rab36	-2.17607	0.000568446
Ntm	-2.17231	0.00485128
Mapk13	-2.17061	0.00319066
Ggn	-2.16593	0.0251386
Ptpro	-2.16452	0.000248536
Skp2	-2.16409	0.000358976
Cntnap4	-2.16358	0.000818229
Adgrb2	-2.16011	0.000467132
Fign	-2.15884	0.0148507
Incenp	-2.15841	0.000774077
Slc12a2	-2.15428	0.000198692
Ptprt	-2.15391	0.000103983
St8sia4	-2.15176	0.0158368
Nap1l5	-2.14664	0.000496933
Exo1	-2.14606	0.000322894
Gpr162	-2.14498	0.00240928
Dnajc12	-2.14418	0.000380251
Mgat4a	-2.14188	0.00032381
Bloc1s1	-2.13956	0.000984034
Gusb	-2.13888	0.000170297
Lingo1	-2.1384	0.000224887
Sv2c	-2.13598	0.00376581
Mmd	-2.13494	0.00189354
Efna4	-2.13186	0.0283728
Slc25a35	-2.13143	0.0035943
Cenpq	-2.12955	0.000502796
Atp1a3	-2.12799	0.000247016
Myh10	-2.12762	0.000267314
Rin3	-2.12739	0.000181222
Plek2	-2.12681	0.000526622
Dync1i1	-2.12657	0.000272085
Cfap77	-2.12568	0.00139339
Pkdcc	-2.12413	0.00118496
Chml	-2.11767	0.000240799
Prkar2b	-2.11569	0.000164105
Hmgn5b	-2.11387	0.00212473
Ctbs	-2.11112	0.000191498
Ece1	-2.10955	0.000183337
Irs3	-2.10611	0.0590664
Bcl11a	-2.10565	0.00139537
Fanca	-2.10524	0.00041009
Bcl2l11	-2.10322	0.000422877
Clvs1	-2.1011	0.000575006
Cdca2	-2.10051	0.000384011
Aldh1a1	-2.09721	0.000222054
Pdlim1	-2.09451	0.000417018
Mki67	-2.09429	0.000343251
Akr1cl	-2.09376	0.0111328
App	-2.09336	0.000214655
Tle2	-2.09285	0.00373032
Crp	-2.0922	0.0288408
Slc4a8	-2.08995	0.000368404
Arl4c	-2.08965	0.00377173
St5	-2.0891	9.27585e-05
Adgrg1	-2.0881	0.000439825
Clspn	-2.08713	0.000541044
Vgf	-2.08183	0.000682205
Camk2n1	-2.08159	0.000898034
Ssc5d	-2.07943	0.00165723
Stard13	-2.07916	0.000252878
Bdnf	-2.07786	0.000198692
Hcn4	-2.07617	0.00105564
Nlgn2	-2.07139	0.000250182
Hjurp	-2.07112	0.000234238
Knl1	-2.07032	0.000507665
Ikzf2	-2.07005	0.000492845
Necab2	-2.06521	0.000820379
Tppp3	-2.06328	0.0097488
Pcdh7	-2.06196	0.0137144
Mycl	-2.0583	0.00130829
Gatm	-2.05705	0.000135852
Gfra1	-2.05323	0.00800048
Neurl1b	-2.05229	0.00634546
Tubb4a	-2.05048	0.00143461
Atp1b1	-2.04842	0.00021703
Kcnc2	-2.04797	0.000574459
Slc9a7	-2.04775	0.000968112
Bcl2l12	-2.04492	0.0249868
Pnma8b	-2.04419	0.00016519
Phkg1	-2.04324	0.000324063
Naaladl1	-2.04309	0.0307638
Pou3f2	-2.04148	0.000709293
Echdc1	-2.03992	0.000191498
Sipa1	-2.03697	0.000724256
Mrpl49	-2.03595	0.00126681
Cplx2	-2.03592	0.000827043
Lrrc18	-2.03456	0.00749863
Mug1	-2.03415	0.000825437
Mak	-2.03368	0.00115544
Fancd2	-2.03242	0.00061628
Pcsk5	-2.02454	0.00393848
Ldlr	-2.02441	0.000515427
Sass6	-2.02014	0.000481771
Shank1	-2.01953	0.000340621
Cpa4	-2.01876	0.0338017
LOC303566	-2.01592	0.00139339
Cdkn3	-2.0116	0.000103475
A3galt2	-2.01149	0.000383278
Tuba1b	-2.00819	0.000583431
Sfpq	-2.00812	0.000287107
Mmgt2	-2.00775	0.00240043
Aspm	-2.00766	0.000189122
PCOLCE2	-2.00661	0.000675371
Tmem14a	-2.00569	0.00453753
Cdca5	-2.00431	0.00187821
Lhfpl2	-2.00229	0.00145786
Sh3bgrl	-2.0015	0.000185449
Gnb4	-1.99873	0.000618973
Syt12	-1.99863	0.00378736
Cacna1a	-1.99859	0.000224887
Cxxc5	-1.9982	0.000286221
Ntn1	-1.99516	0.000711336
Ppp1r1a	-1.99486	0.000198692
Bok	-1.99395	0.00122413
Adgrl3	-1.99193	0.00122942
Fbxo5	-1.99069	0.000778619
Adam10	-1.98945	0.000466007
Pdzd4	-1.98943	0.000198692
Rab19	-1.98908	0.0221763
Ccsap	-1.98392	0.000409474
Myo1e	-1.98209	0.000241532
Trib2	-1.98026	0.000467132
Jpt1	-1.97571	0.00123065
Foxa2	-1.9744	0.000552664
Gabrg3	-1.97411	0.000930483
Efnb1	-1.97383	0.000250182
Galnt9	-1.97251	0.00129988
Mzf1	-1.97202	0.000361836
Lgi3	-1.97006	0.000309098
Ccna1	-1.96965	0.00260687
Cacna2d1	-1.96954	9.27585e-05
Nectin3	-1.96925	0.000625933
Paqr8	-1.9679	0.00837004
Gpx3	-1.96763	0.000564647
Samd11	-1.96754	0.0041609
Dpf3	-1.96682	0.0606972
Myrf	-1.96629	0.000384011
Sidt1	-1.96393	0.0533993
Ghr	-1.96125	0.000144475
Sdc3	-1.96064	0.000126423
Wdhd1	-1.95853	0.000150756
Hdac9	-1.95458	0.000765297
Ankh	-1.95305	0.000223854
Ephb2	-1.95188	0.00141099
Ndufa4	-1.95171	0.000603557
Fbxo2	-1.95149	0.000191498
St3gal4	-1.95096	0.000548102
Kntc1	-1.94972	0.000168958
Gdf11	-1.94897	0.000405422
Col6a2	-1.94813	0.0123737
Klhdc8b	-1.94812	0.00155359
Egr4	-1.94806	0.00664947
RGD1304810	-1.94622	0.000208191
Asic1	-1.94579	0.000207673
Dut	-1.9444	0.000105056
Mir3064	-1.94204	0.00561253
Pdzk1ip1	-1.94188	0.00150797
Relt	-1.94139	0.00114778
Cenpi	-1.94127	0.000213633
Dopey2	-1.93978	0.000191498
Sox4	-1.93919	0.000247016
Bace2	-1.93908	0.000394653
Pitpnm1	-1.93902	0.000543609
Znrf2	-1.93876	0.000135852
Pik3c2g	-1.93333	0.0610481
Tmem164	-1.93184	0.000387298
Espl1	-1.931	0.000507665
Ccne1	-1.9305	0.000242757
RGD1309104	-1.93022	0.000321379
Dlgap5	-1.93001	0.000196405
Kcnd2	-1.9284	0.0118668
Stard4	-1.9284	0.000272085
Scrt1	-1.92745	0.0105739
Zfp703	-1.92726	0.00162984
Glod5	-1.92712	0.130453
Prrt2	-1.92091	0.0149994
Asphd2	-1.92012	0.0166992
Anxa4	-1.92006	0.000181575
Cep41	-1.91944	0.000686432
Fam43a	-1.91831	0.00126409
Myt1l	-1.91799	0.000522107
Doc2b	-1.91681	0.0572075
Borcs7	-1.91515	0.000507665
Myh9	-1.91467	0.0104634
Cdc42bpg	-1.91421	0.000224887
Snhg4	-1.91276	0.000918225
Kifc2	-1.91195	0.0184329
Rtp4	-1.91072	0.194479
Srgap3	-1.90969	0.000173872
Rflnb	-1.90829	0.0023829
Nsmf	-1.90691	0.00210466
Ezh2	-1.90653	9.27585e-05
Pcyox1	-1.90591	0.000229642
Jph4	-1.90572	0.000472099
Apbb1	-1.90497	0.000796293
Cdk5r1	-1.90437	0.000597827
Gmnn	-1.90214	0.000343251
Hoxc8	-1.89972	0.00499399
Tubb2a	-1.89298	0.0031734
Gpd1	-1.89055	0.000434714
Cacnb1	-1.89048	0.000608554
Fam20a	-1.88766	0.0565138
Pcdhb2	-1.88709	0.00149406
Rtn4rl1	-1.88443	0.000222191
Tmem2	-1.88303	0.000224665
Myo7b	-1.882	0.000257257
Abcb4	-1.88193	0.000394875
Hpdl	-1.88129	0.0424956
Alpl	-1.88128	0.00232268
Peli2	-1.87846	0.000697467
Lrrn4cl	-1.87645	0.0194417
Gna14	-1.87371	0.0129245
Camk2b	-1.87217	0.000173558
Dpysl4	-1.87022	0.0048525
Sh3bp1	-1.87009	0.000164105
Arhgef3	-1.86918	0.00066661
Siah3	-1.86898	0.00426896
Mapk15	-1.86886	0.00336112
Tor1b	-1.86631	0.000768368
Orc1	-1.86363	0.000330125
Prom1	-1.86256	0.000466007
Dpp6	-1.8623	0.000340621
Igfbp3	-1.86088	0.00181107
Runx1	-1.85979	0.00099827
Pabpn1	-1.85846	0.000211371
Ptprf	-1.85699	0.000736136
Kif15	-1.85428	0.000471057
Gramd1c	-1.85218	0.0013161
Mbnl3	-1.85207	0.00732131
Maml3	-1.85168	0.00192625
Fam234b	-1.8486	0.000518687
Rrm2	-1.84659	0.000183336
Ptprr	-1.8455	0.00192196
Neto2	-1.84446	0.0017219
Irs2	-1.8436	0.000247959
Oas1b	-1.84279	0.0764926
Chst10	-1.83978	0.000376238
Kif18b	-1.83931	0.000511486
Lrrc4	-1.83593	0.0205506
Glb1l2	-1.83524	0.00109204
Plet1	-1.83474	0.000574459
Ptprn	-1.83302	0.000602392
Pole	-1.83293	0.000250566
Abcd3	-1.82985	0.000339173
Cntnap1	-1.82973	0.0156067
Rtn1	-1.82686	0.00023132
F5	-1.82593	0.00335111
Prickle2	-1.82319	0.000475625
Rrm1	-1.82232	0.000265893
Igfbp2	-1.81981	0.106882
Spred3	-1.81957	0.00360185
Acads	-1.81877	0.00291809
Rab40b	-1.81852	0.000471057
Zfp467	-1.81682	0.00091269
Ppm1l	-1.81577	0.000207673
Taar1	-1.81526	0.00551769
Mboat2	-1.81393	0.000291849
Rbmx	-1.80976	0.000291956
Otc	-1.809	0.0818458
Mrpl42	-1.80826	0.000327744
Rtn2	-1.80825	0.000587478
Vwce	-1.80626	0.0131241
Hsd11b2	-1.80397	0.022425
Nova1	-1.80379	0.00157476
Erp29	-1.80235	0.000574459
Tp53i11	-1.80216	0.000381354
Ptms	-1.80212	0.00110336
Kcnk5	-1.80166	0.0401412
Usp29	-1.80038	0.00108649
Slc25a25	-1.7999	0.000283334
Nup210	-1.79952	0.000343251
Kifc1	-1.79927	0.00071618
Nectin1	-1.79857	0.000181222
Pc	-1.79586	0.00055683
Nrbp2	-1.79381	0.000970014
Gipc2	-1.79295	0.00108988
Kcnq1	-1.7928	0.0988993
Pak3	-1.79166	0.000327744
Nt5c	-1.79031	0.00384701
Anks4b	-1.79012	0.000424739
Aldoc	-1.7878	0.0434897
Trip13	-1.78707	0.000795902
Trim59	-1.78536	0.000320341
LOC102550394	-1.7835	0.088256
Pola1	-1.78334	0.000207673
Plbd2	-1.7797	0.00213695
Ebp	-1.77814	0.00124055
LOC497940	-1.77778	0.000766916
Dtwd2	-1.77737	0.00664524
Ppp1r1b	-1.77729	0.00654519
Ahdc1	-1.7748	0.00102303
LOC288978	-1.77423	0.00615774
Shroom3	-1.77373	0.000356952
Ctnna2	-1.77305	0.000394927
Prx	-1.77263	0.0165762
Trerf1	-1.7715	0.00179654
Psap	-1.77063	0.000585445
Cpne7	-1.76995	0.00329466
Atp5g3	-1.76964	0.000749308
Spock2	-1.76918	0.000149556
Pde8a	-1.76848	0.00041009
Ccnjl	-1.76737	0.0327547
Tm6sf2	-1.76519	0.000815169
Tpcn1	-1.76426	0.000912314
Actb	-1.76393	0.00121983
Ddah2	-1.76317	0.000223854
Acadm	-1.76315	0.000320168
St6galnac6	-1.76138	0.00139339
Tyms	-1.75905	0.00105564
Slc35g2	-1.75873	0.000594452
Rbmx2	-1.75795	0.00109146
Abcc8	-1.75781	0.000541426
Casp3	-1.75722	0.000173558
Abhd2	-1.75658	0.000507665
Trpm5	-1.75462	0.0352873
Fzd9	-1.75434	0.024381
Arhgap18	-1.75136	0.000344689
Acsl6	-1.74964	0.000169047
Gpr39	-1.7485	0.00938567
Rab4b	-1.74785	0.00113542
Hpf1	-1.74365	0.00032561
Cyhr1	-1.74332	0.0135181
Mastl	-1.74251	0.000181222
Dhrs1	-1.7423	0.000227168
Aplp1	-1.74207	0.000279138
Nek6	-1.742	0.00144659
Mfap3	-1.74191	0.000251473
Ptprn2	-1.7408	0.000272085
Ppp1r9a	-1.73991	0.000387298
Akr1c19	-1.73954	0.000467132
Mcm5	-1.7394	0.00102867
G2e3	-1.73797	0.000143177
Dusp5	-1.7372	0.000676196
Hexim1	-1.73559	0.000502796
Ccdc28b	-1.731	0.000869495
Rasa3	-1.73087	0.000314132
Pank1	-1.72931	0.00220176
Calm3	-1.72862	0.000657692
Sipa1l2	-1.72842	0.000961308
Nrtn	-1.72803	0.0362153
Neil3	-1.72721	0.000507665
Ncs1	-1.72652	0.000953173
LOC689959	-1.72622	0.000368404
Samd10	-1.72251	0.00623756
Tmem229b	-1.72241	0.000229642
Etnk1	-1.72233	0.000387298
Pop1	-1.72225	0.000444091
Kcnk16	-1.7214	0.000320485
Jup	-1.71829	0.000394927
Eci1	-1.71823	0.00273086
Rnf165	-1.71704	0.00164423
Parm1	-1.71701	0.00308661
Enc1	-1.7166	0.000198692
St8sia1	-1.71653	0.00156139
Pfkm	-1.71465	0.000255316
Eepd1	-1.71347	0.000220691
Hnrnpa2b1	-1.71325	0.000422877
LOC500227	-1.7125	0.031853
Atp8b1	-1.71122	0.000173872
Tubb4b	-1.71116	0.000507665
Tnfaip8	-1.71035	0.00652151
Dpy19l3	-1.71015	0.00023191
Mcm6	-1.71003	0.000287107
Fads6	-1.70956	0.000711269
Spint2	-1.70845	0.000762362
Hdac1	-1.70636	0.000169047
LOC102548847	-1.70598	0.000321379
B4galt5	-1.70528	0.000419334
Tcf19	-1.7041	0.000516961
St14	-1.70202	0.00052977
Scarf2	-1.70193	0.0215615
Dgkz	-1.70089	0.000248536
Tmem53	-1.70087	0.00107932
Ifitm2	-1.70083	0.000516128
Barhl1	-1.69903	0.000754171
Adam15	-1.69847	0.000511256
Lrfn1	-1.69677	0.0116399
Tspan3	-1.69642	0.000692724
Rbm4b	-1.69601	0.00164423
Hhip	-1.69552	0.00379315
Nebl	-1.69339	0.00335112
Gata6	-1.68812	0.0024098
Cacng4	-1.6871	0.000486341
Bcl6b	-1.68677	0.00108022
Pkig	-1.68638	0.00126474
Lrrn2	-1.68599	0.000711269
Glcci1	-1.685	0.000590205
Nos1ap	-1.68211	0.000338311
Cdc6	-1.68167	0.000767316
Actn1	-1.68098	0.000314132
Syne3	-1.68046	0.0397024
Chek2	-1.68025	0.000635743
Actg1	-1.67988	0.000830839
Gabra3	-1.6798	0.00897864
Megf9	-1.67908	0.000247959
Scn1b	-1.67833	0.0132847
Fgf11	-1.67658	0.146697
LOC102552805	-1.67238	0.00137568
Zdhhc2	-1.67228	0.000191498
Rcor2	-1.67198	0.0926656
LOC498368	-1.67092	0.000203322
Cyp46a1	-1.67028	0.00139877
Cd1d1	-1.67011	0.000511256
Tpgs2	-1.66995	0.000543327
Fam131b	-1.66929	0.0752763
Dancr	-1.66832	0.00123561
Myh9l1	-1.66694	0.0281117
Nfatc2ip	-1.6656	0.00237589
Apba2	-1.66546	0.00466423
Lrrk2	-1.66286	0.00460632
Cdca8	-1.66201	0.000395034
Cks2	-1.65994	0.000235316
Ormdl1	-1.65978	0.0139872
Add2	-1.65896	0.000272085
Ociad2	-1.65881	0.000169047
Mboat4	-1.65807	0.000871982
Serinc5	-1.6561	0.000502796
St3gal5	-1.65521	0.00102501
Cnot6	-1.65416	0.000181222
Tcerg1l	-1.65307	0.00673748
Phf19	-1.65303	0.000613151
Calm2	-1.65302	0.000511256
LOC100361083	-1.65173	0.000350492
Hapln4	-1.65028	0.000657692
Grb7	-1.65	0.000561517
Tspan14	-1.64741	0.00260894
Gstm1	-1.6472	0.000759637
Myl7	-1.64583	0.0678002
Homer1	-1.64519	0.000307043
Gdpd1	-1.64258	0.000320168
Cplx1	-1.64219	0.000556732
Chst14	-1.63563	0.00775202
Rcc1	-1.63484	0.00268358
Kcnmb4	-1.63302	0.00534765
Tspan17	-1.63138	0.00665739
Gramd3	-1.62806	0.000955652
Grin2d	-1.62762	0.00125395
Prkag2	-1.62706	0.00102303
Spr	-1.62576	0.000263037
Tcf3	-1.62535	0.00133228
Hyal2	-1.62421	0.00326682
Oxr1	-1.6207	0.000383886
Icam5	-1.61996	0.00154901
Amph	-1.6199	0.000434484
Cobl	-1.61899	0.000224887
Rnf187	-1.61837	0.0013498
Gsta1	-1.61785	0.0465125
Kif18a	-1.61778	0.000517201
Rad54b	-1.61641	0.000125045
Diaph3	-1.61585	0.00247139
Syce2	-1.61447	0.00703536
Klhl8	-1.61423	0.000467001
Gtf2i	-1.61403	0.000250182
Twf2	-1.61219	0.104366
Mfap3l	-1.6109	0.000490482
Slc37a1	-1.6104	0.000327716
Nxpe3	-1.60991	0.000192104
Nefl	-1.60956	0.0264105
Cpt1a	-1.60915	0.000507665
Dnajc27	-1.60827	0.000395034
Fras1	-1.60815	0.00117467
Efnb2	-1.60768	0.000511256
Abhd3	-1.60721	0.00318822
Gm2a	-1.60573	0.00200837
Ifi27	-1.60459	0.00311076
Ropn1l	-1.60299	0.000515427
Ints7	-1.60215	0.000379482
Timeless	-1.60164	0.000161901
Abca2	-1.60048	0.000776752
Hsd17b12	-1.60017	0.000511256
Pbx3	-1.59914	0.000711269
Slc6a6	-1.5971	0.000597827
Coro2a	-1.59633	0.000215749
Slc29a1	-1.59579	0.00455293
Hrh3	-1.5942	0.017374
Rhbdd2	-1.594	0.00263916
Selenot	-1.59344	0.00041009
LOC498675	-1.59316	0.0197128
Donson	-1.5919	0.000727594
Spn	-1.59188	0.000577212
Cdc42ep4	-1.59172	0.00500262
Zbtb7c	-1.59103	0.000252878
Lhx8	-1.58954	0.000415251
Csgalnact1	-1.58927	0.00142583
Mmp24	-1.58921	0.0004961
Limch1	-1.58898	0.00064248
Aamdc	-1.58894	0.00976721
Chtf18	-1.58823	0.00145227
Itm2c	-1.58667	0.00166161
Dmrtb1	-1.58644	0.0349162
Tmem98	-1.5862	0.00130733
Rlbp1	-1.5843	0.058732
Fut8	-1.58095	0.000198692
Nrn1	-1.58052	0.000543609
Fam129c	-1.57985	0.00052977
Ehbp1l1	-1.57955	0.0124678
Recql4	-1.57856	0.00280489
Ggt1	-1.57832	0.000971167
Srcin1	-1.57705	0.000250182
Gsdmd	-1.57667	0.0399501
Slc25a30	-1.57664	0.00301384
Pcdhb10	-1.57461	0.00282688
Galnt4	-1.57403	0.000501911
Cep89	-1.5724	0.000408588
Acer2	-1.5724	0.0136176
Ncapd3	-1.57132	0.000222341
Il6r	-1.5697	0.000126423
Anks1b	-1.56909	0.00492273
Zmiz1	-1.56883	0.00204798
Rfx3	-1.5683	0.000675371
Itgb1bp2	-1.56585	0.000822876
Vipr1	-1.56384	0.00182137
Slc25a5	-1.56349	0.00207828
Tp53inp2	-1.56328	0.000203322
Dhx9	-1.5628	0.000364233
Ube2s	-1.56241	0.00188308
Tuba1a	-1.56228	0.000291956
Pgap3	-1.56211	0.00126422
Nfib	-1.56049	0.00540386
Cdc45	-1.55983	0.000198692
Dag1	-1.55715	0.000408112
Uqcrh	-1.55673	0.00126422
Acat2	-1.55567	0.00343887
Lpcat1	-1.55561	0.000614073
Cbfb	-1.55556	0.000640903
Ovol2	-1.55523	0.00123958
Ahsa2	-1.55424	0.000210738
Neurod2	-1.55412	0.000736855
Bckdhb	-1.55361	0.000528041
Blvrb	-1.55119	0.00274453
LOC501038	-1.55069	0.261844
Fancb	-1.54995	0.000472099
Cib2	-1.54954	0.00608405
Shisa7	-1.54928	0.000830091
Cox6b1	-1.5487	0.00146214
Fam57b	-1.54792	0.000272771
Nsl1	-1.54754	0.000191498
Galnt10	-1.54737	0.00202644
Gapdh	-1.54681	0.00210799
Acaa2	-1.54609	0.00134779
Zfp668	-1.54587	0.000704231
Ermp1	-1.54566	0.000542876
Aif1l	-1.54415	0.00140709
Wdr63	-1.5432	0.0483508
Tctn2	-1.54307	0.000191498
Lmln	-1.542	0.00230941
Scg5	-1.54125	0.000385778
Lhpp	-1.54044	0.00106361
Prdx2	-1.53658	0.000646
Lsr	-1.5361	0.000222792
Cyth3	-1.53577	0.00103225
Lmnb1	-1.53557	0.000760996
Kank2	-1.53509	0.000557597
Psme1	-1.53496	0.000628782
Arhgap11a	-1.53391	0.000314132
Tm4sf4	-1.53179	0.0022447
Map3k13	-1.53155	0.000358018
Ccni	-1.53007	0.000284726
Hcn2	-1.52993	0.000916112
Sync	-1.52926	0.0182849
Hist1h2af	-1.52831	0.00285372
Sh3bgr	-1.52762	0.0197008
Rai2	-1.52757	0.000315516
Nid2	-1.52727	0.00147145
Tuba4a	-1.52626	0.000552664
Homez	-1.52622	0.000384011
Proser3	-1.52518	0.000502796
Rec114	-1.52497	0.017145
Llgl1	-1.52369	0.00420383
Eml1	-1.52287	0.000507229
Trank1	-1.52277	0.000673056
Igf2	-1.52201	0.00185734
Cand2	-1.522	0.000421651
Ankrd52	-1.52146	0.000743381
Evi5	-1.52138	0.000767316
Rabepk	-1.51914	0.000396637
Clstn3	-1.51614	0.00108202
Elovl7	-1.51602	0.00219731
Mtch1	-1.51477	0.0067465
Pipox	-1.51463	0.000942084
L2hgdh	-1.51165	0.0020085
Traip	-1.51073	0.000502796
Chn1	-1.51025	0.00302452
Pcna	-1.50943	0.000507665
Ero1a	-1.50903	0.000164105
Cd59	-1.50826	0.000534646
Socs3	-1.50755	0.00177538
Nin	-1.50751	0.000220691
Fat1	-1.5065	0.000240799
Ahcy	-1.50624	0.00126787
Syt5	-1.50624	0.000377791
Nipa1	-1.50616	0.000439825
Agfg2	-1.50527	0.00021366
Pola2	-1.5049	0.00105251
Pigx	-1.50392	0.00149995
Prdx1	-1.50325	0.00252836
Hnf4g	-1.5014	0.00924791
Tgfbr3	-1.50034	0.0160735
Tsku	-1.49967	0.00203098
Arsb	-1.49954	0.000273034
Ptpn4	-1.49797	0.000358976
Doc2a	-1.49738	0.0113874
Pspc1	-1.49729	0.000865217
Cbr3	-1.49588	0.00275517
Cadm1	-1.49459	0.00517616
Dgki	-1.4923	0.00174772
LOC100361087	-1.4876	0.00166816
Kif20b	-1.48544	0.000438304
Oaz1	-1.4842	0.00196705
Raly	-1.48266	0.000547243
Galnt1	-1.48062	0.000609631
Pde9a	-1.48033	0.00140297
Plekhm1	-1.48021	0.000726432
Kctd8	-1.48015	0.00445045
Clic5	-1.47977	0.00041009
Hmgn3	-1.47942	0.00077747
Scp2	-1.47906	0.000548739
Itgb3bp	-1.47733	0.000987781
Syp	-1.47683	0.000804488
Atp5e	-1.47643	0.000377867
MGC109340	-1.47505	0.00520051
Cdk19	-1.47414	0.000486395
Glb1l	-1.47409	0.0159317
Rbp1	-1.47406	0.00243845
Atp5i	-1.47279	0.000598761
Cdh2	-1.47266	0.000709293
Trib1	-1.47266	0.000140187
Acadvl	-1.47253	0.000320168
Hmgn2	-1.4709	0.000394927
Cdon	-1.47041	0.00197475
Emc1	-1.47025	0.000277704
Zc4h2	-1.46953	0.000678336
Rcbtb2	-1.46879	0.00104208
Txn1	-1.4664	0.00136207
Aacs	-1.46536	0.00179227
Glis2	-1.46464	0.000830091
Fzd2	-1.4636	0.000198692
Cerk	-1.46148	0.000327047
Fam20b	-1.46127	0.000815169
Tpst2	-1.46043	0.000618718
Zhx3	-1.45873	0.00141754
Tmem184a	-1.45803	0.00131725
Hmgb1	-1.45783	0.00171897
Sh3glb2	-1.45649	0.000422877
Mical3	-1.45448	0.000619652
Rad51c	-1.45441	0.000607286
Retreg3	-1.45441	0.00192625
Cacna1s	-1.45375	0.011096
Grm2	-1.45341	0.000970014
Zdhhc14	-1.45292	0.000267314
Kcnj4	-1.45252	0.0207637
Gnas	-1.4519	0.000481126
Tbxa2r	-1.45092	0.00209731
Bcorl1	-1.45018	0.00115039
Rab1b	-1.45014	0.00363074
Glp1r	-1.44947	0.000462732
Dynll1	-1.4485	0.000230041
Pard6a	-1.44813	0.00392408
Hmbs	-1.44778	0.00128204
Defb27	-1.44759	0.0175335
Zdhhc15	-1.44705	0.000796297
Chp1	-1.4465	0.000415251
Trim35	-1.44643	0.000420665
Ndufa12	-1.44385	0.00121084
Foxa1	-1.4435	0.00374075
Ankrd9	-1.44252	0.00505702
Fdxacb1	-1.44161	0.00727795
Serpine2	-1.4414	0.0011415
Ldah	-1.44009	0.000845838
LOC100364673	-1.43838	0.0198028
Ocrl	-1.43584	0.000198692
Pcdhac2	-1.43491	0.000301236
Pgd	-1.43487	0.00129453
Ddx41	-1.43463	0.000418663
Susd2	-1.43398	0.0212771
Siae	-1.4334	0.00114756
Ccne2	-1.43327	0.00102755
Ceacam1	-1.43277	0.00141754
Sorbs2	-1.43268	0.000467132
Hpcal1	-1.43116	0.000973785
Slc16a11	-1.43052	0.00309605
Asgr1	-1.4287	0.00731186
Cxadr	-1.42735	0.00201754
Fam135a	-1.42612	0.000266708
Ppt1	-1.42594	0.00194465
Paqr9	-1.42532	0.00263406
Ptrhd1	-1.42514	0.00956106
Reep3	-1.42445	0.000361374
Shank3	-1.42441	0.000258331
Rpusd1	-1.42335	0.000543609
Usmg5	-1.42285	0.000435886
Fbxl15	-1.42254	0.00444703
Gnao1	-1.42232	0.000603557
Kcnj11	-1.42084	0.00364369
Lurap1l	-1.42065	0.0052224
Ctnnbip1	-1.41994	0.00115039
St8sia3	-1.41859	0.000194037
Tspan2	-1.41695	0.000865055
Klhl23	-1.41633	0.000434745
Tekt2	-1.41616	0.000870628
H2afx	-1.41463	0.000144475
Ap1s3	-1.41203	0.00182446
Sdc2	-1.41201	0.00145227
Smc2	-1.40872	0.000586577
Rpa1	-1.40749	0.00101537
Shank2	-1.40725	0.000720877
Cyb5a	-1.40632	0.000247959
Zfp207	-1.4054	0.000343251
Nab2	-1.4048	0.000681695
Ptpn13	-1.4044	0.00064267
Ugt8	-1.40323	0.000657692
Hopx	-1.40193	0.00210899
Lsm11	-1.40155	0.00326682
Usp43	-1.39829	0.00375809
Tecr	-1.39759	0.000798621
Svil	-1.39384	0.000548304
Uba7	-1.3936	0.0416734
Slc2a2	-1.3927	0.000807686
Tusc3	-1.39235	0.00249966
Ca5b	-1.39173	0.0317163
Plekhh3	-1.39129	0.00336563
Ppfia4	-1.3909	0.010775
Slc52a3	-1.39041	0.00091269
Nedd9	-1.38985	0.00168275
Ap1m1	-1.38739	0.00124895
Hipk1	-1.38695	0.000315796
Cpne8	-1.3848	0.000657692
Cenpj	-1.38429	0.00237811
Cox7a2	-1.38415	0.000380251
Ltbp4	-1.384	0.0449736
Cox7b	-1.38379	0.000201442
Dnmt3a	-1.38364	0.000173558
Rhobtb2	-1.38355	0.000682205
Nfasc	-1.38255	0.000340621
Smarca1	-1.38255	0.000434745
LOC308990	-1.38212	0.0067388
Tardbp	-1.38148	0.000210738
Serpinb9	-1.38131	0.0363967
Atl3	-1.38115	0.00148806
Rfng	-1.37962	0.00367134
Elmod1	-1.37915	0.0111417
Gcsh	-1.37905	0.000498111
Nme1	-1.37885	0.000667501
Ppp6r2	-1.37777	0.00138406
Id1	-1.377	0.00091269
MAST1	-1.37674	0.000408112
Cygb	-1.37643	0.0143214
Atp2c1	-1.37633	0.000234238
Ccdc68	-1.37632	0.00150996
Bace1	-1.37505	0.000838472
Pdxp	-1.3735	0.000373263
Kif26a	-1.3723	0.000543609
Gsr	-1.37224	0.000619652
Gba2	-1.37196	0.00256214
Phb	-1.3715	0.000514161
Cenps	-1.37135	0.000955652
Gprc5b	-1.37031	0.000207673
Ankrd44	-1.37029	0.000600804
Abcb9	-1.3695	0.00352451
Cox7c	-1.36881	0.00419323
Cacna1h	-1.36874	0.000622576
Ank3	-1.36804	0.000293293
Patz1	-1.36727	0.00118233
Gpm6b	-1.36715	0.000726011
Mapre2	-1.36628	0.00106187
Epha5	-1.36621	0.0287203
Zdhhc21	-1.36603	0.000248536
Ppp1r16b	-1.36188	0.0702229
Tmem216	-1.36136	0.00174772
Magi1	-1.36031	0.00118049
Tesk2	-1.35829	0.00192058
Ston2	-1.35771	0.0024623
Fbxl19	-1.3576	0.002345
Matk	-1.35712	0.000450386
Klhl5	-1.35294	0.00211102
Tmem130	-1.352	0.000272085
Shox2	-1.35162	0.00318515
Narf	-1.35112	0.000507665
Unc5b	-1.35067	0.000800483
Nradd	-1.35001	0.0264565
Map2k2	-1.34955	0.00146073
Ppia	-1.3483	0.00115828
Cdk2ap1	-1.34785	0.00116025
Il1r2	-1.34716	0.00777614
Bsg	-1.34645	0.000561228
Cbx5	-1.34475	0.00294695
Atp1a1	-1.34473	0.00136388
Lsm2	-1.34464	0.000387298
Phtf2	-1.34336	0.00055683
Slc16a2	-1.33966	0.0404806
Dlg4	-1.33918	0.000191498
Cacnb2	-1.33846	0.000532045
Zim1	-1.33815	0.00407536
Adora2b	-1.33713	0.000248536
Lrrc49	-1.33634	0.00157369
Mapre3	-1.33607	0.000381914
Cxcr4	-1.33501	0.00272916
Fbxo41	-1.33351	0.00972073
Sp110	-1.33239	0.00303611
Gsap	-1.33138	0.0202246
Hebp2	-1.32978	0.0325429
Tpm3	-1.32786	0.000452658
Ak1	-1.32735	0.00158426
Rassf7	-1.32508	0.00509725
Pycard	-1.32338	0.00729077
Pak4	-1.32311	0.00166673
Hap1	-1.32255	0.000582284
Galnt2	-1.32064	0.00219947
Shmt1	-1.32061	0.00159176
Cep57l1	-1.31955	0.00122619
Acss2	-1.31902	0.00147654
Pcdhb9	-1.3168	0.0269819
Zfp692	-1.31627	0.00059059
Fndc5	-1.31592	0.0251867
Vgll4	-1.31524	0.00394833
Dnajc24	-1.31511	0.00100937
Socs1	-1.31436	0.00481898
Baiap2	-1.31406	0.000780501
RGD1304694	-1.31361	0.000327725
Fitm2	-1.3128	0.00178772
Glud1	-1.31152	0.000198692
Itga6	-1.30995	0.00027242
Plppr3	-1.30827	0.00118259
Rcan2	-1.30755	0.000541044
Sned1	-1.30748	0.00259162
Rida	-1.30693	0.000391965
Nlrp1a	-1.30652	0.000829521
Lrrc42	-1.30644	0.000422877
Lrrc27	-1.30565	0.0177737
Nr2f6	-1.3055	0.0119112
Szrd1	-1.30322	0.00145266
Sesn1	-1.30075	0.000434373
Brca1	-1.30039	0.000323786
Orc6	-1.29906	0.000552527
Samd4b	-1.29886	0.00105686
Mrps12	-1.2985	0.00401185
Atp5g2	-1.29785	0.00461881
Rbm14	-1.29681	0.00100424
Tnfrsf9	-1.29679	0.000481771
Celf6	-1.29544	0.0199024
Pald1	-1.29524	0.00367396
Pxdn	-1.29499	9.27585e-05
Meaf6	-1.2948	0.000356952
Tgm3	-1.29258	0.00786613
Syngr1	-1.29228	0.00786122
Ccng2	-1.29219	0.00132343
Dnmt1	-1.29109	0.000424739
Mcoln3	-1.28766	0.000796297
Tdrd1	-1.2875	0.0562121
Ybx2	-1.28617	0.00180029
Crat	-1.28582	0.00185859
Selenow	-1.28501	0.0875294
Llgl2	-1.28467	0.00562198
Phyhipl	-1.28395	0.000762362
Nmt2	-1.28367	0.000191498
Spa17	-1.28347	0.0021604
Tnr	-1.28338	0.000485263
Tmtc4	-1.28219	0.00232566
Arf3	-1.28206	0.000711269
Slc1a1	-1.27992	0.00120945
Lpin2	-1.2798	0.00168154
Bcar3	-1.27969	0.0300074
Smim22	-1.27907	0.00284728
Slc22a15	-1.27906	0.00182446
Akap13	-1.27903	0.000240799
Npas2	-1.27864	0.00452405
Dhcr7	-1.27811	0.00214783
Plxnb2	-1.27809	0.00057079
Aox1	-1.27669	0.00483491
Dbn1	-1.27618	0.000660837
Scamp5	-1.27436	0.000815169
Dstn	-1.27392	0.000621811
Sorcs2	-1.27354	0.00160172
Stom	-1.27327	0.00247419
Myd88	-1.27285	0.00211937
RGD1310352	-1.27251	0.000307043
Nov	-1.27088	0.0240498
Galnt7	-1.27058	0.000481771
Dfna5	-1.27055	0.00268999
Cenpu	-1.27052	0.00027488
Pnma2	-1.26952	0.000657692
Ndufa2	-1.26951	0.00924728
Parva	-1.26795	0.000439825
Smoc1	-1.26729	0.000642504
Ldlrap1	-1.26559	0.0339415
Acap3	-1.2653	0.000408112
Pcyox1l	-1.26494	0.000533127
Fam117a	-1.26379	0.00106777
Tmcc3	-1.26363	0.000605735
Rxfp3	-1.26362	0.0759774
Enkur	-1.26274	0.000921126
Glb1	-1.26095	0.000692634
Lhx2	-1.25874	0.0105951
Clu	-1.25843	0.000786303
Kcnh6	-1.25834	0.00780843
Sptb	-1.25754	0.00113473
Cfap157	-1.25747	0.0170175
Klhl7	-1.25744	0.00029635
Pah	-1.25708	0.000253509
Ablim2	-1.25589	0.00243845
Ppl	-1.25435	0.0024685
Cbln3	-1.25432	0.0678133
Slc25a23	-1.25333	0.0051009
B4galt6	-1.25293	0.000497481
Flrt1	-1.25279	0.000726011
Golt1a	-1.25252	0.0234204
Rap1gap	-1.2518	0.00452685
Th	-1.25163	0.0650906
Rmdn2	-1.25155	0.0209468
Cntf	-1.25132	0.00175126
Abhd8	-1.25065	0.00723859
Adam23	-1.24767	0.000692724
Ddn	-1.24749	0.00372981
Lsm3	-1.24723	0.000621565
Nme7	-1.24695	0.00166161
Aff3	-1.2466	0.0168502
Crocc	-1.24641	0.00180224
Esrrg	-1.2459	0.00748209
Guca1b	-1.24445	0.0455185
Ubl5	-1.24289	0.00216444
Dcaf15	-1.24097	0.00175057
Zbtb16	-1.24082	0.00529629
RGD1309821	-1.23574	0.0409832
Mex3b	-1.23558	0.00251995
Nudt4	-1.23542	0.000343251
Rnf144a	-1.23534	0.00318998
Rbfox3	-1.23355	0.0159814
LOC690120	-1.23297	0.0711003
Cyp2r1	-1.23121	0.000430138
Mllt11	-1.22992	0.000626824
Tfdp2	-1.22991	0.00240869
Mrps36	-1.22987	0.00116025
Kbtbd4	-1.22981	0.00147428
Zfp710	-1.22941	0.00184728
Hmgb2	-1.22931	0.00336426
Zdhhc22	-1.22918	0.00389886
Mdc1	-1.22871	0.000421905
Lin28a	-1.22817	0.00302817
Tmem8a	-1.22761	0.00240265
Ctnnd2	-1.22696	0.000622576
Abca13	-1.22668	0.00753425
Anp32e	-1.22648	0.00188329
Sall2	-1.22631	0.00213403
Hnrnpl	-1.22587	0.00079252
Atp6v0e1	-1.22553	0.000482402
Dclk1	-1.22532	0.000574459
Gpld1	-1.22509	0.00553291
Pex5l	-1.22475	0.000593149
Gabrg2	-1.22415	0.00232566
Rtp1	-1.22414	0.0589682
C2cd2l	-1.22331	0.00106657
Slc25a10	-1.22321	0.00414713
Naa40	-1.22234	0.000622576
Cdk5r2	-1.22214	0.00419623
Pon2	-1.22149	0.00222489
Gins3	-1.22134	0.000742043
Cnpy4	-1.22057	0.00104539
Sema3g	-1.22053	0.0215499
Aldh5a1	-1.21956	0.000238012
Pcbp4	-1.21948	0.00180573
Ndrg2	-1.21883	0.0393244
Mcm2	-1.21851	0.000781285
Axin2	-1.21845	0.00369978
Calm1	-1.21769	0.000639589
Stn1	-1.21641	0.0020211
Cpd	-1.21402	0.000201442
Dixdc1	-1.21205	0.000144475
Cbx2	-1.20935	0.00239194
Igf1r	-1.2092	0.000398197
Nat14	-1.20918	0.00703961
Kcnb1	-1.20791	0.00123561
Inppl1	-1.20739	0.000977618
Prkra	-1.20727	0.00063471
Bend6	-1.20702	0.00232566
Polr2g	-1.20699	0.00129818
Rbbp8	-1.20692	0.00054681
Gas2l1	-1.2065	0.00247563
Mnx1	-1.20591	0.000622232
Mtus1	-1.20495	0.00109016
Stim1	-1.20428	0.00126422
Scarb1	-1.20415	0.00164423
Gbe1	-1.20393	0.000971167
Dcdc2	-1.20371	0.00220073
Nme3	-1.20333	0.00241371
Cnn3	-1.20317	0.000767316
Erh	-1.20164	0.00120945
Mylip	-1.20104	0.00901987
Rnf26	-1.19958	0.00727795
Pbx1	-1.19908	0.00132425
Nelfcd	-1.19905	0.00126011
Spsb4	-1.19803	0.00710521
Hdac1l	-1.19753	0.0315196
Palm	-1.19668	0.000961612
RGD1563349	-1.1954	0.000458588
Slc35g1	-1.19441	0.0012744
Camta2	-1.19436	0.000868426
Camkk2	-1.19409	0.0043715
Haus4	-1.19408	0.000839474
Vps37d	-1.19373	0.0070201
Eno1	-1.19347	0.00302688
Tecta	-1.193	0.0938252
Fzd3	-1.19202	0.00230941
Med25	-1.19174	0.00252251
Pou6f1	-1.1915	0.00217644
Erf	-1.1914	0.000625933
Rnaseh2b	-1.19045	0.000540148
Ggact	-1.19036	0.00210776
Hfe	-1.19031	0.00732876
Aven	-1.1896	0.0128235
Mapt	-1.18942	0.000687859
Jmjd4	-1.18921	0.0454048
Celf2	-1.18831	0.00116039
Chaf1b	-1.18783	0.0021965
Mpp4	-1.18765	0.214104
Smarca4	-1.18516	0.000344623
Inpp5a	-1.18504	0.00377712
RGD1564053	-1.18486	0.0192811
Iqgap1	-1.18477	0.000481126
Atat1	-1.18326	0.00123093
Wbp1l	-1.18286	0.00152678
Msh3	-1.18248	0.00120683
Tnk1	-1.18164	0.000337534
Ttc9	-1.18157	0.00501327
Gemin8	-1.18152	0.000343251
Mxd3	-1.18091	0.0140968
Scn3b	-1.18071	0.00062909
Inpp5f	-1.18061	0.000387298
Pja1	-1.1806	0.000581035
Muc19	-1.18012	0.00495989
Smarcd3	-1.17976	0.00131046
Lrr1	-1.17868	0.0291548
Pde1c	-1.17841	0.00135159
Ddah1	-1.17821	0.0058131
Ubtd1	-1.17817	0.00559718
Pfas	-1.17738	0.00634545
Lmo2	-1.17729	0.0147613
Csdc2	-1.17464	0.000191498
Rhoc	-1.17418	0.00687431
Sez6l2	-1.17413	0.000849648
Sipa1l3	-1.17399	0.0021939
Prkaca	-1.17363	0.000343251
Agrn	-1.17324	0.0035806
Mir27b	-1.17262	0.0496866
Cachd1	-1.17231	0.000895829
Adgrl2	-1.17194	0.000543609
Cnot9	-1.17192	0.000574459
Sox12	-1.16864	0.00294916
Qpct	-1.16793	0.00128623
Cpb2	-1.1677	0.00209207
Rnf130	-1.16704	0.000533631
Mtmr7	-1.16661	0.000834219
Mypop	-1.16594	0.0106663
RGD1306227	-1.16587	0.00280199
Cdhr5	-1.16529	0.202802
Skp1	-1.16466	0.000479379
Lpcat3	-1.16456	0.00174772
Fuk	-1.16359	0.0159884
S100a4	-1.16233	0.0635729
Nnt	-1.1622	0.000603845
Tmem160	-1.16197	0.0763824
Psma2	-1.16188	0.000507665
Acvr1b	-1.1618	0.000252878
Akt1	-1.16082	0.00194465
Ace	-1.15952	0.112549
Atp6v0a4	-1.15849	0.0170626
Adcy6	-1.15768	0.0015091
Hipk2	-1.1574	0.00100179
Dsn1	-1.15692	0.000692724
Ly6e	-1.15689	0.000910914
Kiss1	-1.15603	0.0944642
Sae1	-1.15565	0.00392069
Lgals3bp	-1.15465	0.000581548
Hsp90ab1	-1.15448	0.000494295
Usp5	-1.15261	0.0024165
Ago1	-1.15181	0.00029635
Mgll	-1.15178	0.0515116
Kremen1	-1.15167	0.0779991
Mpnd	-1.14956	0.0067995
Plcb3	-1.14873	0.00109201
Dlg3	-1.1481	0.000276944
Evc	-1.14775	0.000603557
P3h4	-1.14729	0.002345
F8	-1.14684	0.000546033
Ndufc2	-1.14678	0.00305418
Apool	-1.14654	0.0011964
Ago3	-1.14531	0.00341177
Agap2	-1.14431	0.0207982
Prox1	-1.14416	0.0016528
Hsd17b10	-1.14355	0.000388621
Gabbr2	-1.14233	0.00213804
Psmb5	-1.1417	0.00235235
Notch1	-1.14034	0.00214666
Nckap1l	-1.1396	0.00324955
Rbl1	-1.13932	0.000796297
Nuak1	-1.13919	0.00349187
Herc3	-1.13862	0.000533127
Klhl29	-1.13837	0.000507665
Trpc5	-1.13831	0.0201936
Dscam	-1.13708	0.00863118
Adcy5	-1.13699	0.0219264
Ogfod3	-1.13668	0.00022545
Hadha	-1.13625	0.000514161
Slc9a3r1	-1.13607	0.000544077
Traf3ip2	-1.13577	0.00357656
Pde1a	-1.13574	0.000181575
Fam20c	-1.13514	0.00106859
Rgs16	-1.13511	0.00141754
Hmgcr	-1.1336	0.000511256
Pkia	-1.13267	0.000523108
Atox1	-1.13254	0.00514187
Hgfac	-1.13113	0.00274453
Crlf3	-1.13073	0.0271802
Prodh	-1.13042	0.004362
Prdx4	-1.13032	0.0060997
Vsx2	-1.13022	0.021123
Adap2	-1.12994	0.00202358
Rnd1	-1.1291	0.000509822
Aatk	-1.12869	0.0108111
Emg1	-1.12867	0.00116604
Syde2	-1.12856	0.00104046
Gpr68	-1.12854	0.0906282
Pcdhb3	-1.12852	0.00177411
Numbl	-1.12831	0.00124055
Nrep	-1.12702	0.00148639
Rab23	-1.12687	0.000377867
Ctc1	-1.12675	0.000692724
Msra	-1.12483	0.0053056
Pter	-1.12465	0.00341286
Efcab14	-1.12461	0.000873991
Pmf1	-1.12451	0.000977618
Nudt14	-1.12424	0.0155503
Mbp	-1.12392	0.000478407
Tox3	-1.12388	0.000486106
Tcp11l1	-1.1238	0.000312834
Tapbpl	-1.12324	0.0090994
Madd	-1.12261	0.00163444
Cfl1	-1.12252	0.000865055
Perp	-1.12165	0.000586688
LOC361346	-1.1216	0.000327725
Trpv3	-1.12086	0.0566061
Gpr156	-1.12074	0.0463515
Cdh23	-1.1197	0.000602039
Kcnj12	-1.11948	0.0404346
Synj2	-1.1188	0.00141754
Tmem123	-1.11867	0.000837668
Sertad1	-1.11618	0.0134997
Ppil3	-1.11591	0.000472099
Slirp	-1.11569	0.00148226
Lancl2	-1.11507	0.000807686
Rfc5	-1.11346	0.00183546
Slc25a3	-1.11253	0.00364038
Ntrk2	-1.11227	0.000944877
Arhgef40	-1.11226	0.00327963
Lhfpl4	-1.11172	0.00580209
Rsph9	-1.11117	0.00541841
Vrk2	-1.11109	0.00499392
Cnnm3	-1.10987	0.00266871
Idi1	-1.10952	0.000951642
Fetub	-1.10876	0.0192439
Gnaz	-1.10869	0.00025509
Por	-1.10823	0.000830091
Mettl26	-1.10733	0.0042137
Gtf3c4	-1.10729	0.000629147
Plat	-1.10611	0.0921604
Tiam1	-1.1055	0.000922252
Imp3	-1.10485	0.00562198
Scg3	-1.10466	0.00112474
Paqr4	-1.10456	0.00810616
Eif4e3	-1.10424	0.000507665
Memo1	-1.10189	0.00122637
Pold1	-1.1004	0.00198518
Pde4d	-1.10017	0.000875639
Ppp2r1b	-1.09855	0.00146103
Tub	-1.09849	0.00394615
Arl6ip5	-1.09786	0.00355681
Atp5c1	-1.09752	0.0016546
Kif5c	-1.09675	0.00129825
Pitpna	-1.0964	0.00340701
Ppp1cc	-1.09608	0.000455675
E2f1	-1.0959	0.00311622
Kcnj14	-1.09555	0.00188073
Glul	-1.09394	0.000432221
Cnot6l	-1.09378	0.000320485
Lyn	-1.09315	0.000828168
Tmsbl1	-1.09266	0.000522541
Tmem129	-1.09217	0.00171378
Nup85	-1.09212	0.00151644
Cbln1	-1.09187	0.00253071
Dhps	-1.09093	0.00137552
Epb41l5	-1.09036	0.00636172
Tmtc2	-1.08954	0.00207882
Gng10	-1.08783	0.00216013
Gcdh	-1.08783	0.00102867
Fam105a	-1.0878	0.0131147
Srebf2	-1.08734	0.00402325
Kit	-1.08725	0.000518687
Slc44a4	-1.0872	0.000895239
Capn5	-1.08604	0.000472099
Pgap1	-1.08495	0.000674649
Camsap3	-1.08405	0.00426896
Atp5j2	-1.08399	0.000466007
Extl3	-1.08365	0.0022068
Kras	-1.08323	0.00644079
Myef2	-1.08075	0.000646
Tubd1	-1.08024	0.00465234
Ppp1r14b	-1.07854	0.00382021
Homer2	-1.07746	0.00041009
Ptpa	-1.07711	0.0110854
Pde7b	-1.07698	0.0132727
Cep295	-1.07698	0.000898034
Rin2	-1.07627	9.27585e-05
Smad7	-1.07562	0.00293703
Cep78	-1.0754	0.00145227
Ppp1r3b	-1.07521	0.00157476
Dlgap3	-1.07438	0.00609673
Ints2	-1.07427	0.000906294
Gnat1	-1.07413	0.107596
Ccp110	-1.07387	0.000247959
Egfl7	-1.07321	0.0348736
Lrp1	-1.07306	0.0011021
Grin1	-1.07275	0.00108202
Arrdc4	-1.07265	0.00181074
F11r	-1.07226	0.000725901
Rnd3	-1.07198	0.00277832
Foxp4	-1.07083	0.00266729
C2cd3	-1.07014	0.000135824
Vcan	-1.06962	0.125538
Clybl	-1.06959	0.0122966
Ap2s1	-1.06872	0.0113746
RGD1597339	-1.06866	0.000744563
Gde1	-1.06692	0.00242368
Sall1	-1.06644	0.00183701
Unc79	-1.06582	0.000198692
Slc8a2	-1.06459	0.000538407
Dnaja1	-1.06443	0.00103225
Celf5	-1.06426	0.0043456
Abhd5	-1.06391	0.00280494
Rad21	-1.06333	0.000517811
Pcdhb20	-1.06289	0.0160311
Efna2	-1.06212	0.022931
Aprt	-1.06125	0.00762515
Magi3	-1.06123	0.000628782
Tmem254	-1.06106	0.000619652
RGD1559896	-1.06083	0.000541044
Atp1b3	-1.06042	0.000327231
Atp2a3	-1.06021	0.0021118
Dffb	-1.05855	0.00589694
Arl6ip1	-1.05824	0.00270117
Myo10	-1.0579	0.000860252
Appl2	-1.0578	0.000864083
Cbx3	-1.05604	0.00121855
Elovl5	-1.05592	0.00712629
Acly	-1.05557	0.00157674
Luzp1	-1.05489	0.00130244
Tmem223	-1.05453	0.00164721
Prelid3b	-1.05446	0.000840747
Usp51	-1.05416	0.00228477
Atp5j	-1.05404	0.00170968
Mapk3	-1.05376	0.000408112
2021-09-09	-1.05165	0.000755528
Tpmt	-1.05159	0.00233478
Arpc1b	-1.05138	0.00412077
Sema4g	-1.05124	0.0460681
Pik3r2	-1.05123	0.00252114
Slc25a4	-1.05118	0.000668624
Slc6a17	-1.05074	0.000895239
E230034O05Rik	-1.05067	0.100559
Clptm1	-1.05064	0.000621565
Plcg1	-1.05013	0.000258331
Lpp	-1.04997	0.00628997
Nap1l2	-1.04963	0.000964859
Lrrc3	-1.04946	0.0515735
Nr2f1	-1.04847	0.0798368
Med18	-1.04845	0.000951886
Psma1	-1.04772	0.000864083
Atp11a	-1.04761	0.000196238
Atp1b2	-1.04737	0.0166386
Adam17	-1.04696	0.000716823
H2afy2	-1.04669	0.00432897
Fam204a	-1.04591	0.00118233
Ndufb4	-1.04578	0.000393517
Prkar1a	-1.04532	0.000771553
Tmlhe	-1.0452	0.00276247
Peg3	-1.04514	0.00136587
Mcm7	-1.04511	0.000705471
Dnpep	-1.04419	0.00461118
Lgr4	-1.044	0.000679906
Sars2	-1.0438	0.00370005
Eva1a	-1.04294	0.0122317
Bad	-1.04273	0.0110737
Mdga1	-1.04248	0.0490441
Vstm5	-1.04212	0.00882357
Pigs	-1.04205	0.000999177
Sppl2a	-1.04181	0.00359768
Nubp1	-1.03978	0.0036657
Hmmr	-1.03975	0.00287455
Pomgnt2	-1.03944	0.00511741
Tagln2	-1.03893	0.000630589
Pcdhb21	-1.03817	0.00934569
Gclc	-1.03798	0.000394927
Limk1	-1.0378	0.0022047
Tbcd	-1.03765	0.00186075
Anxa10	-1.03732	0.0011012
Mfng	-1.03634	0.00738303
Bmf	-1.03514	0.141219
Tmem243	-1.03478	0.00507998
Scg2	-1.0346	0.000976501
Pdgfra	-1.0345	0.00213804
Disp2	-1.03287	0.000585052
Mad2l1	-1.03276	0.00217321
Sema4d	-1.03245	0.00165201
Sh3bgrl2	-1.03228	0.00692301
Cyp2c6v1	-1.0317	0.172191
Cenpc	-1.03166	0.00135578
Lrrc4b	-1.03155	0.00138223
Ucp2	-1.03143	0.00294695
Psat1	-1.03105	0.00275649
Ptma	-1.03012	0.00260428
Abi2	-1.02937	0.00118603
Xrcc2	-1.02917	0.00190391
Pcgf3	-1.02901	0.000384991
Slbp	-1.02864	0.000374371
Stk16	-1.02807	0.00225169
Adam9	-1.02763	0.000985458
Rxra	-1.02754	0.00557467
Uba1	-1.02693	0.00041009
Pgbd5	-1.0266	0.00277607
Xrcc1	-1.02656	0.000737473
Fbxl17	-1.02632	0.00101813
Serinc2	-1.02627	0.000357978
Fhod1	-1.02614	0.000380251
RGD1560394	-1.026	0.0369655
Katnb1	-1.02557	0.00746432
Grk6	-1.02542	0.00825849
Golim4	-1.02528	0.00704388
Sptlc2	-1.02485	0.000526811
Ier2	-1.0246	0.057955
Creb3l1	-1.02437	0.00972976
Zadh2	-1.02422	0.000508735
Vav2	-1.02416	0.00042376
H2afy	-1.02326	0.000408112
Mknk2	-1.023	0.00217783
Tmem63c	-1.02268	0.000711269
Mycn	-1.02263	0.0768851
[truncated: 8,889 more rows]
