# Supplementary material for: β-Cell pre-mir-21 induces dysfunction and loss of cellular identity by targeting transforming growth factor beta 2 (Tgfb2) and Smad family member 2 (Smad2) mRNAs
Source: Mol Metab. 2021 Jul 9;53:101289. doi: 10.1016/j.molmet.2021.101289 (PMC8361274; doi:10.1016/j.molmet.2021.101289)
Supplement: Supplementary file 3 — Multimedia component 3 [file mmc3.xlsx]

## Sheet: Sheet1
Checklist for Reporting Human Islet Preparations Used in Research
Adapted from Hart NJ, Powers AC (2018) Progress, challenges, and suggestions for using human islets to understand islet biology and human diabetes. Diabetologia https://doi.org/10.1007/s00125-018-4772-2.
Selected Islet Preparations for Emily Sims
Report Downloaded on 8/27/2019 5:03:44 PM
Data provided by IIDP
Labels in blue text are additional fields or clarification provided by IIDP
Islet Preparation	1	2	3	4	5	6
MANDATORY INFORMATION
cols	RRID:SAMN11833649-41631	RRID:SAMN11867362-41651	RRID:SAMN12129273-41871	RRID:SAMN12168066-41891	RRID:SAMN12558722-42191	RRID:SAMN12496804-42071
Unique identifier	SAMN11833649	SAMN11867362	SAMN12129273	SAMN12168066	SAMN12558722	SAMN12496804
Donor Age (years)	43.0	45.0	30.0	48.0	41.0	40.0
Donor Sex (M/F)	F	M	F	M	M	F
Donor BMI (kg/m2)	32.2	32.6	35.7	30.2	35.2	30.4
Donor HbA1c	5.6	5.8	4.5	5.7	5.8	5.0
Origin/source of islets	IIDP	IIDP	IIDP	IIDP	IIDP	IIDP
Islet isolation centera	Southern California Islet Cell Resource Center	The Scharp-Lacy Research Institute	Southern California Islet Cell Resource Center	The Scharp-Lacy Research Institute	The Scharp-Lacy Research Institute	University of Miami
Donor history of diabetes? Yes/No	No	No	No	No	No	No
If Yes, complete the next two lines if this information is available
Diabetes duration (years)	Not Applicable	Not Applicable	Not Applicable	Not Applicable	Not Applicable	Not Applicable
Glucose-lowering therapy at time of deathb	Not Applicable	Not Applicable	Not Applicable	Not Applicable	Not Applicable	Not Applicable
RECOMMENDED INFORMATION
Cause of death	Cerebrovascular/stroke	Anoxia	Anoxia	Head trauma	Head trauma	Cerebrovascular/stroke
Warm ischemia time (h)	Not Reported	0.5	0.2	Not Reported	Not Reported	Not Reported
Cold ischemia time (h)	5.5	11.2	10.6	10.5	6.7	8.5
Estimated purity (%) By islet isolation center at time of shipment with Dithizone (DTZ) staining per IIDP SOP	95	95	90	90	90	90
Estimated viability (%) By islet isolation center at time of broadcast with Fluorescence Diacetate/Propidium Iodide (FDA/PI) staining per IIDP SOP	96	95	96	95	95	92
Total culture time(h)c Calculate[start date/time of experiment]-[date/ time islet culture began (below)]	48	48	48	48	48	48
Date/Time Islet Culture Began at islet isolation center (Pacific Standard Time, 24-hour format)	2019-05-21 01:30	2019-05-24 07:00	2019-06-24 08:00	2019-06-26 16:30	2019-08-07 17:00	2019-08-02 15:00
Glucose-stimulated insulin secretion or other functional measurementd Stimulation Index (SI) by static incubation at islet isolation center pre-shipment per IIDP SOP	SI (G2.8mM-G28mM)= 2.0	SI (G2.8mM-G28mM)= 2.6	SI (G2.8mM-G28mM)= 1.8	SI (G2.8mM-G28mM)= 3.0	SI (G2.8mM-G28mM)= Not Reported	SI (G2.8mM-G28mM)= Not Reported
Glucose-stimulated insulin secretion or other functional measurement Area Under the Curve (AUC) by perifusion at HIPP post shipment sample per HIPP SOP	AUC (G5.6mM-G16.7mM)= 39.9 (ng/100 IEQs)	AUC (G5.6mM-G16.7mM)= 37.0 (ng/100 IEQs)	AUC (G5.6mM-G16.7mM)= 15.5 (ng/100 IEQs)	AUC (G5.6mM-G16.7mM)= 17.4 (ng/100 IEQs)	AUC (G5.6mM-G16.7mM)= 0.0 (ng/100 IEQs)	AUC (G5.6mM-G16.7mM)= 0.0 (ng/100 IEQs)
Handpicked to purity? Yes/No	No	No	No	No	No	No
Additional notes	To be completed by investigator	To be completed by investigator	To be completed by investigator	To be completed by investigator	To be completed by investigator	To be completed by investigator
*Shipments of more than one batch type were received from this islet isolation
aFor example, IIDP, ECIT, Alberta IsletCore
bPlease specify the therapy/therapies
cTime of islet culture at the isolation centre, during shipment and at the receiving laboratory
dPlease specify the test and the results
