# Supplementary material for: β-Cell pre-mir-21 induces dysfunction and loss of cellular identity by targeting transforming growth factor beta 2 (Tgfb2) and Smad family member 2 (Smad2) mRNAs
Source: Mol Metab. 2021 Jul 9;53:101289. doi: 10.1016/j.molmet.2021.101289 (PMC8361274; doi:10.1016/j.molmet.2021.101289)
Supplement: Supplementary file 4 — Multimedia component 4 [file mmc4.xlsx]

## Sheet: up-reg overlap with Sachs
GeneID	log_fold-Exp_vs_Ctrl	adjp-Exp_vs_Ctrl
Ppp1r15a	3.26609	0.000100906
Igf2bp2	3.06765	0.0274816
Cldn23	2.44114	0.00201333
Grb10	2.31383	0.0024695
Plk2	2.18528	0.000135824
Tcp11	1.90436	0.00452737
Gem	1.76474	0.000247959
Ptpn18	1.75425	0.000523108
Mical2	1.62517	0.000687194
Rbm39	1.49295	0.00358572
Isyna1	1.46973	0.000522107
H1f0	1.44911	0.000358976
Cdv3	1.39942	0.00156965
Plekhg1	1.33283	0.000417018
Ppdpf	1.32794	0.000822876
Oat	1.31089	0.00157476
Junb	1.18733	0.00612903
Klc3	1.12914	0.00315113
Jund	1.05111	0.00232317
Taf7	1.02696	0.00172543
Ttc25	1.02678	0.000760996
Ptpn14	1.02632	0.233053
Fosb	0.98462	0.027667
Ppib	0.972341	0.00130657
Rps19	0.944221	0.296637
Gtf2e2	0.920928	0.000895239
Cntfr	0.723177	0.00152597
Rnf180	0.708071	0.00801184
Lama5	0.684774	0.0106825
Slc38a1	0.673106	0.00640481
Hist3h2ba	0.667774	0.0189058
Adck5	0.65053	0.00110912
Ambp	0.649059	0.00884924
Ptp4a1	0.633103	0.0204662
Rps27l	0.61999	0.00371709
Rpl13	0.618726	0.0195732
Mafg	0.595717	0.00203393
Chst8	0.579227	0.103865
Txnip	0.55392	0.0024534
Sec11a	0.54349	0.00744682
Fosl2	0.535057	0.0183043
Rpl10a	0.527105	0.0110986
Ccnl2	0.523736	0.0325787
Tbcb	0.513325	0.692436
Rpl35	0.482721	0.00601609
Rpl28	0.474491	0.00527217
Rpl17	0.469542	0.00419764
Cirbp	0.445331	0.00901841
Myo1b	0.44439	0.00442057
Bmyc	0.439774	0.0255324
Rps18	0.404109	0.0317501
Rplp2	0.400545	0.606351
Stat3	0.39204	0.0161764
Cebpd	0.382722	0.108771
Rpl18a	0.36933	0.0207982
Zfp36	0.366748	0.141653
Rpl4	0.346669	0.0225219
Morf4l1	0.334402	0.00375143
Rps15a	0.312237	0.141456
H3f3b	0.303709	0.0191731
Fa2h	0.296491	0.453045
Dusp8	0.289405	0.0326303
Rps17	0.283907	0.0240495
Rpl30	0.264993	0.159466
Rpl14	0.264028	0.0525461
Kdm6b	0.260557	0.111063
Rpl6	0.258935	0.0375704
Pard3	0.245223	0.0188227
Rpl34	0.244516	0.0240515
Rpl32	0.243393	0.0849796
Fos	0.243117	0.635124
Rpl36	0.229704	0.110111
Sod1	0.2261	0.0584233
Rpsa	0.210991	0.26237
Rpl29	0.196471	0.161949
Rps7	0.193027	0.0324793
Kdm5b	0.154226	0.209104
Rpl35a	0.140308	0.31406
Vcp	0.136589	0.183526
Cox4i1	0.135365	0.272064
Rpl38	0.125554	0.19611
Rpl13a	0.123027	0.206416
Midn	0.108142	0.441607
Rpl18	0.101426	0.531854
Egr1	0.0875191	0.70627
Arrdc3	0.0861739	0.391651
Rps13	0.0840028	0.498533
Rpl5	0.0671361	0.440153
Errfi1	0.0667521	0.378022
Klf10	0.0579287	0.4236
Rpl22l1	0.0471399	0.811494
Npm1	0.0459047	0.736076
Tpd52	0.0432669	0.74793
Btf3	0.039781	0.699877
Rps27a	0.0326997	0.709169
Pafah1b3	0.0139198	0.921532
Rpl24	0.0107322	0.938485
Naca	0.000672974	0.992682

## Sheet: Sig up-reg overlap with Sachs
GeneID	log_fold-Exp_vs_Ctrl	adjp-Exp_vs_Ctrl
Ppp1r15a	3.26609	0.000100906
Igf2bp2	3.06765	0.0274816
Cldn23	2.44114	0.00201333
Grb10	2.31383	0.0024695
Plk2	2.18528	0.000135824
Tcp11	1.90436	0.00452737
Gem	1.76474	0.000247959
Ptpn18	1.75425	0.000523108
Mical2	1.62517	0.000687194
Rbm39	1.49295	0.00358572
Isyna1	1.46973	0.000522107
H1f0	1.44911	0.000358976
Cdv3	1.39942	0.00156965
Plekhg1	1.33283	0.000417018
Ppdpf	1.32794	0.000822876
Oat	1.31089	0.00157476
Junb	1.18733	0.00612903
Klc3	1.12914	0.00315113
Jund	1.05111	0.00232317
Taf7	1.02696	0.00172543
Ttc25	1.02678	0.000760996
Fosb	0.98462	0.027667
Ppib	0.972341	0.00130657
Gtf2e2	0.920928	0.000895239
Cntfr	0.723177	0.00152597
Rnf180	0.708071	0.00801184
Lama5	0.684774	0.0106825
Slc38a1	0.673106	0.00640481
Hist3h2ba	0.667774	0.0189058
Adck5	0.65053	0.00110912
Ambp	0.649059	0.00884924
Ptp4a1	0.633103	0.0204662
Rps27l	0.61999	0.00371709
Rpl13	0.618726	0.0195732
Mafg	0.595717	0.00203393
Txnip	0.55392	0.0024534
Sec11a	0.54349	0.00744682
Fosl2	0.535057	0.0183043
Rpl10a	0.527105	0.0110986
Ccnl2	0.523736	0.0325787
Rpl35	0.482721	0.00601609
Rpl28	0.474491	0.00527217
Rpl17	0.469542	0.00419764
Cirbp	0.445331	0.00901841
Myo1b	0.44439	0.00442057
Bmyc	0.439774	0.0255324
Rps18	0.404109	0.0317501
Stat3	0.39204	0.0161764
Rpl18a	0.36933	0.0207982
Rpl4	0.346669	0.0225219
Morf4l1	0.334402	0.00375143
H3f3b	0.303709	0.0191731
Dusp8	0.289405	0.0326303
Rps17	0.283907	0.0240495
Rpl6	0.258935	0.0375704
Pard3	0.245223	0.0188227
Rpl34	0.244516	0.0240515
Rps7	0.193027	0.0324793

## Sheet: down-reg overlap with Sachs
GeneID	log_fold-Exp_vs_Ctrl	adjp-Exp_vs_Ctrl
Ins1	-7.6587	6.37792e-05
Slc30a8	-7.21619	0.00015268
Iapp	-7.01375	9.27585e-05
Ins2	-6.71589	0.000878349
Vdr	-5.78005	0.00855315
Insrr	-5.46999	1.66697e-05
Nbl1	-5.114	0.00488573
Tmem27	-4.74101	0.000169047
Chga	-4.61484	0.000115979
Cdkn2c	-4.46466	0.00232903
Prlr	-4.07578	0.000359163
Pcsk2	-4.05602	9.27585e-05
Syt2	-3.90074	0.00106932
Hadh	-3.84781	0.000153453
Il1r1	-3.58701	0.000182501
Pde4b	-3.48697	0.00107932
Ano6	-3.36486	0.000144475
Defb1	-3.23942	0.0062219
Pde5a	-3.22942	0.000191498
Vsnl1	-3.1714	0.00115146
Cntn1	-3.14487	0.000247959
Spc25	-3.11493	0.000162513
Ddc	-2.92821	0.000320168
Pik3r3	-2.90704	0.000555838
Pde10a	-2.87646	0.000115979
Cpe	-2.80989	0.000103983
Vil1	-2.7682	0.000210738
Pam	-2.74627	0.000103983
Atf5	-2.73551	0.000233974
St18	-2.71356	0.000145719
Wnt4	-2.68347	0.0028075
Mapkapk3	-2.67512	0.00911197
Galnt14	-2.63034	0.000538407
Resp18	-2.61572	0.000400176
Lmo7	-2.61027	0.000115979
Galr1	-2.48617	0.000284292
Gsn	-2.45717	0.00521845
Kcnip1	-2.43913	0.000213275
Sdc4	-2.42105	0.000678269
Mt1	-2.33355	0.000863729
Nap1l5	-2.14664	0.000496933
Atp1b1	-2.04842	0.00021703
Echdc1	-2.03992	0.000191498
Ldlr	-2.02441	0.000515427
Ghr	-1.96125	0.000144475
Fbxo2	-1.95149	0.000191498
Bace2	-1.93908	0.000394653
Rtn4rl1	-1.88443	0.000222191
Abcb4	-1.88193	0.000394875
Prom1	-1.86256	0.000466007
Plet1	-1.83474	0.000574459
Ptprn	-1.83302	0.000602392
Rtn1	-1.82686	0.00023132
Psap	-1.77063	0.000585445
Nrtn	-1.72803	0.0362153
St8sia1	-1.71653	0.00156139
Eepd1	-1.71347	0.000220691
Megf9	-1.67908	0.000247959
Zdhhc2	-1.67228	0.000191498
Hapln4	-1.65028	0.000657692
Gstm1	-1.6472	0.000759637
Gramd3	-1.62806	0.000955652
Amph	-1.6199	0.000434484
Fras1	-1.60815	0.00117467
Ifi27	-1.60459	0.00311076
Pbx3	-1.59914	0.000711269
Limch1	-1.58898	0.00064248
Vipr1	-1.56384	0.00182137
Acaa2	-1.54609	0.00134779
Scg5	-1.54125	0.000385778
Tm4sf4	-1.53179	0.0022447
Hnf4g	-1.5014	0.00924791
Tsku	-1.49967	0.00203098
Arsb	-1.49954	0.000273034
Syp	-1.47683	0.000804488
Cerk	-1.46148	0.000327047
Tmem184a	-1.45803	0.00131725
Glp1r	-1.44947	0.000462732
Ppt1	-1.42594	0.00194465
Reep3	-1.42445	0.000361374
Rpa1	-1.40749	0.00101537
Akap13	-1.27903	0.000240799
Esrrg	-1.2459	0.00748209
Ctnnd2	-1.22696	0.000622576
Pon2	-1.22149	0.00222489
Mtus1	-1.20495	0.00109016
Stim1	-1.20428	0.00126422
Ggact	-1.19036	0.00210776
Inpp5f	-1.18061	0.000387298
S100a4	-1.16233	0.0635729
Ly6e	-1.15689	0.000910914
Hgfac	-1.13113	0.00274453
Efcab14	-1.12461	0.000873991
Ntrk2	-1.11227	0.000944877
Scg3	-1.10466	0.00112474
Kif5c	-1.09675	0.00129825
Ppp1r3b	-1.07521	0.00157476
Atp1b3	-1.06042	0.000327231
Elovl5	-1.05592	0.00712629
Acly	-1.05557	0.00157674
Slc6a17	-1.05074	0.000895239
Peg3	-1.04514	0.00136587
Scg2	-1.0346	0.000976501
Hibadh	-1.01727	0.000952293
Cd47	-0.989621	0.000507665
Tspan5	-0.976762	0.00134772
Lrrc10b	-0.961085	0.0808123
Atp6ap1	-0.959034	0.000613565
Slc25a40	-0.93073	0.00409228
Pdxk	-0.913282	0.004344
Fkbp1b	-0.906504	0.0109415
Amd1	-0.899053	0.00462234
Adk	-0.889296	0.00191507
Negr1	-0.868656	0.00294916
G3bp2	-0.856165	0.000760368
Cyfip2	-0.835936	0.0010294
Sstr3	-0.825234	0.00138223
Egfr	-0.80928	0.00906682
Prkacb	-0.803547	0.0195315
Fah	-0.797245	0.0230606
Prps2	-0.781969	0.00052977
Cbx7	-0.767731	0.0137804
Pxylp1	-0.712479	0.00317158
Tenm2	-0.709004	0.00960088
Prnp	-0.707406	0.0013181
Maged1	-0.704666	0.00405613
Gc	-0.692391	0.00302716
Fam210b	-0.671629	0.15687
Rgs2	-0.667327	0.225368
Mapk10	-0.652008	0.000585445
Agbl4	-0.644888	0.210843
Slc41a3	-0.642525	0.0534852
Fuca2	-0.636272	0.00118865
Tapbp	-0.625557	0.0628411
Svip	-0.611529	0.00419623
Stxbp1	-0.610958	0.00205652
Eif4a2	-0.604142	0.0021965
Kdm2b	-0.601206	0.00102459
Tmx4	-0.599816	0.00225542
Ina	-0.593517	0.0114634
Snrpn	-0.590276	0.257801
Ndufs2	-0.582216	0.00498474
Fam174a	-0.580611	0.0047678
Oxct1	-0.565319	0.000408112
Rnf128	-0.555667	0.015666
Cdk14	-0.554907	0.00147428
Slc35b4	-0.537128	0.0058131
Cttnbp2	-0.536153	0.0147638
Ggt7	-0.527557	0.0463478
Dpp9	-0.519418	0.0335716
Rgs7bp	-0.509499	0.0654242
Anxa11	-0.509054	0.00675988
Phactr1	-0.503552	0.0397788
Lpar1	-0.499583	0.145641
Rexo2	-0.495223	0.00412027
Hexa	-0.489498	0.00679826
Mtmr11	-0.488273	0.00473142
Dpp4	-0.486477	0.164886
Pfkp	-0.470385	0.00715819
Atp6v1a	-0.470264	0.0115837
Cryl1	-0.453299	0.309869
Comt	-0.453064	0.00347818
Syn1	-0.446713	0.104092
Ubxn2a	-0.418461	0.0339753
Thrb	-0.412512	0.00896873
Ccnd2	-0.38948	0.0155675
Sfmbt1	-0.372548	0.0058131
Nxt2	-0.367538	0.124303
Mbnl1	-0.36541	0.0150521
Mns1	-0.355239	0.4117
Ndrg3	-0.351591	0.0176604
Trim9	-0.348434	0.0229582
Rbm43	-0.333893	0.133344
Six4	-0.321591	0.0255201
Ogt	-0.306943	0.00719963
Ncald	-0.298075	0.0210257
Cyp20a1	-0.295336	0.0796948
Cpq	-0.285799	0.0482097
Elmo1	-0.280762	0.0995574
Rtn4	-0.277761	0.0167083
Adora1	-0.259881	0.0961624
Tspyl4	-0.250084	0.160716
Tob1	-0.244124	0.106136
Prss53	-0.234181	0.131578
Zfp422	-0.228111	0.0330885
Cd63	-0.222148	0.122664
Sdha	-0.221724	0.0296298
Ankrd10	-0.210179	0.0609119
Reep6	-0.198263	0.511231
Ccnd1	-0.175978	0.197449
Vapb	-0.166598	0.070457
Stmn3	-0.157905	0.292748
Clasp2	-0.155649	0.0174175
Enpp5	-0.151873	0.112706
Fhl1	-0.151026	0.343112
Rnase4	-0.148618	0.691687
Arhgap24	-0.147235	0.375855
Hes1	-0.143015	0.419812
Ctsd	-0.140066	0.290056
Rsrp1	-0.136586	0.0865273
Dhx32	-0.131143	0.176
Ica1l	-0.117652	0.782679
Fuom	-0.109697	0.497787
Fth1	-0.108646	0.414207
Mars	-0.0954106	0.387784
Dpp7	-0.0941852	0.616483
Cmbl	-0.0880907	0.138879
Jakmip1	-0.0880039	0.244954
Rgs9	-0.0745246	0.269782
Lrrc58	-0.0673152	0.546933
Tsc22d3	-0.0567441	0.615635
Bag2	-0.0383587	0.848803
Mreg	-0.0323415	0.931702
Crebl2	-0.0250089	0.667199
Rnf115	-0.0246737	0.84551
Atp6ap2	-0.0130593	0.938662
Fam217b	-0.0130482	0.892859
Iscu	-0.0013088	0.988052

## Sheet: Sig down-reg overlap with Sachs
GeneID	log_fold-Exp_vs_Ctrl	adjp-Exp_vs_Ctrl
Insrr	-5.46999	1.66697e-05
Ins1	-7.6587	6.37792e-05
Iapp	-7.01375	9.27585e-05
Pcsk2	-4.05602	9.27585e-05
Cpe	-2.80989	0.000103983
Pam	-2.74627	0.000103983
Chga	-4.61484	0.000115979
Pde10a	-2.87646	0.000115979
Lmo7	-2.61027	0.000115979
Ano6	-3.36486	0.000144475
Ghr	-1.96125	0.000144475
St18	-2.71356	0.000145719
Slc30a8	-7.21619	0.00015268
Hadh	-3.84781	0.000153453
Spc25	-3.11493	0.000162513
Tmem27	-4.74101	0.000169047
Il1r1	-3.58701	0.000182501
Pde5a	-3.22942	0.000191498
Echdc1	-2.03992	0.000191498
Fbxo2	-1.95149	0.000191498
Zdhhc2	-1.67228	0.000191498
Vil1	-2.7682	0.000210738
Kcnip1	-2.43913	0.000213275
Atp1b1	-2.04842	0.00021703
Eepd1	-1.71347	0.000220691
Rtn4rl1	-1.88443	0.000222191
Rtn1	-1.82686	0.00023132
Atf5	-2.73551	0.000233974
Akap13	-1.27903	0.000240799
Cntn1	-3.14487	0.000247959
Megf9	-1.67908	0.000247959
Arsb	-1.49954	0.000273034
Galr1	-2.48617	0.000284292
Ddc	-2.92821	0.000320168
Cerk	-1.46148	0.000327047
Atp1b3	-1.06042	0.000327231
Prlr	-4.07578	0.000359163
Reep3	-1.42445	0.000361374
Scg5	-1.54125	0.000385778
Inpp5f	-1.18061	0.000387298
Bace2	-1.93908	0.000394653
Abcb4	-1.88193	0.000394875
Resp18	-2.61572	0.000400176
Oxct1	-0.565319	0.000408112
Amph	-1.6199	0.000434484
Glp1r	-1.44947	0.000462732
Prom1	-1.86256	0.000466007
Nap1l5	-2.14664	0.000496933
Cd47	-0.989621	0.000507665
Ldlr	-2.02441	0.000515427
Prps2	-0.781969	0.00052977
Galnt14	-2.63034	0.000538407
Pik3r3	-2.90704	0.000555838
Plet1	-1.83474	0.000574459
Psap	-1.77063	0.000585445
Mapk10	-0.652008	0.000585445
Ptprn	-1.83302	0.000602392
Atp6ap1	-0.959034	0.000613565
Ctnnd2	-1.22696	0.000622576
Limch1	-1.58898	0.00064248
Hapln4	-1.65028	0.000657692
Sdc4	-2.42105	0.000678269
Pbx3	-1.59914	0.000711269
Gstm1	-1.6472	0.000759637
G3bp2	-0.856165	0.000760368
Syp	-1.47683	0.000804488
Mt1	-2.33355	0.000863729
Efcab14	-1.12461	0.000873991
Ins2	-6.71589	0.000878349
Slc6a17	-1.05074	0.000895239
Ly6e	-1.15689	0.000910914
Ntrk2	-1.11227	0.000944877
Hibadh	-1.01727	0.000952293
Gramd3	-1.62806	0.000955652
Scg2	-1.0346	0.000976501
Rpa1	-1.40749	0.00101537
Kdm2b	-0.601206	0.00102459
Cyfip2	-0.835936	0.0010294
Syt2	-3.90074	0.00106932
Pde4b	-3.48697	0.00107932
Mtus1	-1.20495	0.00109016
Scg3	-1.10466	0.00112474
Vsnl1	-3.1714	0.00115146
Fras1	-1.60815	0.00117467
Fuca2	-0.636272	0.00118865
Stim1	-1.20428	0.00126422
Kif5c	-1.09675	0.00129825
Tmem184a	-1.45803	0.00131725
Prnp	-0.707406	0.0013181
Tspan5	-0.976762	0.00134772
Acaa2	-1.54609	0.00134779
Peg3	-1.04514	0.00136587
Sstr3	-0.825234	0.00138223
Cdk14	-0.554907	0.00147428
St8sia1	-1.71653	0.00156139
Ppp1r3b	-1.07521	0.00157476
Acly	-1.05557	0.00157674
Vipr1	-1.56384	0.00182137
Adk	-0.889296	0.00191507
Ppt1	-1.42594	0.00194465
Tsku	-1.49967	0.00203098
Stxbp1	-0.610958	0.00205652
Ggact	-1.19036	0.00210776
Eif4a2	-0.604142	0.0021965
Pon2	-1.22149	0.00222489
Tm4sf4	-1.53179	0.0022447
Tmx4	-0.599816	0.00225542
Cdkn2c	-4.46466	0.00232903
Hgfac	-1.13113	0.00274453
Wnt4	-2.68347	0.0028075
Negr1	-0.868656	0.00294916
Gc	-0.692391	0.00302716
Ifi27	-1.60459	0.00311076
Pxylp1	-0.712479	0.00317158
Comt	-0.453064	0.00347818
Maged1	-0.704666	0.00405613
Slc25a40	-0.93073	0.00409228
Rexo2	-0.495223	0.00412027
Svip	-0.611529	0.00419623
Pdxk	-0.913282	0.004344
Amd1	-0.899053	0.00462234
Mtmr11	-0.488273	0.00473142
Fam174a	-0.580611	0.0047678
Nbl1	-5.114	0.00488573
Ndufs2	-0.582216	0.00498474
Gsn	-2.45717	0.00521845
Slc35b4	-0.537128	0.0058131
Sfmbt1	-0.372548	0.0058131
Defb1	-3.23942	0.0062219
Anxa11	-0.509054	0.00675988
Hexa	-0.489498	0.00679826
Elovl5	-1.05592	0.00712629
Pfkp	-0.470385	0.00715819
Ogt	-0.306943	0.00719963
Esrrg	-1.2459	0.00748209
Vdr	-5.78005	0.00855315
Thrb	-0.412512	0.00896873
Egfr	-0.80928	0.00906682
Mapkapk3	-2.67512	0.00911197
Hnf4g	-1.5014	0.00924791
Tenm2	-0.709004	0.00960088
Fkbp1b	-0.906504	0.0109415
Ina	-0.593517	0.0114634
Atp6v1a	-0.470264	0.0115837
Cbx7	-0.767731	0.0137804
Cttnbp2	-0.536153	0.0147638
Mbnl1	-0.36541	0.0150521
Ccnd2	-0.38948	0.0155675
Rnf128	-0.555667	0.015666
Rtn4	-0.277761	0.0167083
Clasp2	-0.155649	0.0174175
Ndrg3	-0.351591	0.0176604
Prkacb	-0.803547	0.0195315
Ncald	-0.298075	0.0210257
Trim9	-0.348434	0.0229582
Fah	-0.797245	0.0230606
Six4	-0.321591	0.0255201
Sdha	-0.221724	0.0296298
Zfp422	-0.228111	0.0330885
Dpp9	-0.519418	0.0335716
Ubxn2a	-0.418461	0.0339753
Nrtn	-1.72803	0.0362153
Phactr1	-0.503552	0.0397788
Ggt7	-0.527557	0.0463478
Cpq	-0.285799	0.0482097
